# Supplementary material for: Analysis of COF-300 synthesis: probing degradation processes and 3D electron diffraction structure
Source: IUCrJ. 2024 May 10;11(Pt 4):510–8. doi: 10.1107/S2052252524003713 (PMC11220877; doi:10.1107/S2052252524003713)
Supplement: Supplementary file 1 [file m-11-00510-sup1.cif]

data_1
#==============================================================================

# PROCESSING SUMMARY (IUCr Office Use Only)

_journal_date_recd_electronic      2023-12-27
_journal_date_to_coeditor         ?
_journal_date_from_coeditor       ?
_journal_date_accepted     ?
_journal_date_printers_first      ?
_journal_date_printers_final      ?
_journal_date_proofs_out          ?
_journal_date_proofs_in           ?
_journal_coeditor_name            ?
_journal_coeditor_code      VQ5005
_journal_coeditor_notes
; ?
;
_journal_paper_category      FA
_journal_techeditor_code      ?
_iucr_compatibility_tag          ACTA95
_journal_techeditor_notes  
;
;
_journal_coden_ASTM               ?
_journal_name_full                ?
_journal_year                     ?
_journal_volume                   ?
_journal_issue                    ?
_journal_page_first               ?
_journal_page_last                ?
_journal_suppl_publ_number        ?
_journal_suppl_publ_pages         ?

#==============================================================================

_audit_creation_date               2023-12-22
_audit_creation_method
;
Olex2 1.5
(compiled 2023.08.24 svn.re1ec1418 for OlexSys, GUI svn.r6817)
;
_shelx_SHELXL_version_number       '2018/3'
_audit_contact_author_address      ?
_audit_contact_author_email        ?
_audit_contact_author_name         ''
_audit_contact_author_phone        ?
_publ_contact_author_id_orcid      ?
_publ_section_references
;
Dolomanov, O.V., Bourhis, L.J., Gildea, R.J, Howard, J.A.K. & Puschmann, H.
 (2009), J. Appl. Cryst. 42, 339-341.

Sheldrick, G.M. (2008). Acta Cryst. A64, 112-122.

Sheldrick, G.M. (2015). Acta Cryst. C71, 3-8.
;
_chemical_name_common              ?
_chemical_name_systematic          ?
_chemical_formula_moiety           'C41 H28 N4, 1[H2O]'
_chemical_formula_sum              'C41 H30 N4 O'
_chemical_formula_weight           594.72
_chemical_melting_point            ?
_chemical_oxdiff_formula           'C164  H128  N16  '
loop_
  _atom_type_symbol
  _atom_type_description
  _atom_type_scat_dispersion_real
  _atom_type_scat_dispersion_imag
  _atom_type_scat_source
 'C' 'C' 0.0000 0.0000 'International Tables Vol C Tables 4.2.6.8 and 6.1.1.4'
 'H' 'H' 0.0000 0.0000 'International Tables Vol C Tables 4.2.6.8 and 6.1.1.4'
 'N' 'N' 0.0000 0.0000 'International Tables Vol C Tables 4.2.6.8 and 6.1.1.4'
 'O' 'O' 0.0000 0.0000 'International Tables Vol C Tables 4.2.6.8 and 6.1.1.4'

_shelx_space_group_comment
;
The symmetry employed for this shelxl refinement is uniquely defined
by the following loop, which should always be used as a source of
symmetry information in preference to the above space-group names.
They are only intended as comments.
;
_space_group_crystal_system        'tetragonal'
_space_group_IT_number             88
_space_group_name_H-M_alt          'I 41/a'
_space_group_name_Hall             '-I 4ad'
loop_
  _space_group_symop_operation_xyz
 'x, y, z'
 '-y+3/4, x+1/4, z+1/4'
 '-x, -y+1/2, z'
 'y+1/4, -x+1/4, z+1/4'
 'x+1/2, y+1/2, z+1/2'
 '-y+5/4, x+3/4, z+3/4'
 '-x+1/2, -y+1, z+1/2'
 'y+3/4, -x+3/4, z+3/4'
 '-x, -y, -z'
 'y-3/4, -x-1/4, -z-1/4'
 'x, y-1/2, -z'
 '-y-1/4, x-1/4, -z-1/4'
 '-x+1/2, -y+1/2, -z+1/2'
 'y-1/4, -x+1/4, -z+1/4'
 'x+1/2, y, -z+1/2'
 '-y+1/4, x+1/4, -z+1/4'

_cell_length_a                     20.7(3)
_cell_length_b                     20.7(3)
_cell_length_c                     8.8(2)
_cell_angle_alpha                  90
_cell_angle_beta                   90
_cell_angle_gamma                  90
_cell_volume                       3755(157)
_cell_formula_units_Z              4
_cell_measurement_reflns_used      554
_cell_measurement_temperature      298(1)
_cell_measurement_theta_max        0.8670
_cell_measurement_theta_min        0.0880
_shelx_estimated_absorpt_T_max     ?
_shelx_estimated_absorpt_T_min     ?
_exptl_absorpt_coefficient_mu      0.000
_exptl_absorpt_correction_T_max    1.00000
_exptl_absorpt_correction_T_min    0.32693
_exptl_absorpt_correction_type     multi-scan
_exptl_absorpt_process_details
;
CrysAlisPro 1.171.42.46a (Rigaku Oxford Diffraction, 2022)
Empirical absorption correction using spherical harmonics,
implemented in SCALE3 ABSPACK scaling algorithm.
;
_exptl_absorpt_special_details     ?
_exptl_crystal_colour              'clear yellow'
_exptl_crystal_colour_lustre       clear
_exptl_crystal_colour_modifier     .
_exptl_crystal_colour_primary      yellow
_exptl_crystal_density_diffrn      1.052
_exptl_crystal_density_meas        ?
_exptl_crystal_density_method      ?
_exptl_crystal_description         hexagonal
_exptl_crystal_F_000               507
_exptl_crystal_size_max            ?
_exptl_crystal_size_mid            ?
_exptl_crystal_size_min            ?
_exptl_transmission_factor_max     ?
_exptl_transmission_factor_min     ?
_diffrn_reflns_av_R_equivalents    0.2204
_diffrn_reflns_av_unetI/netI       0.0916
_diffrn_reflns_Laue_measured_fraction_full  0.997
_diffrn_reflns_Laue_measured_fraction_max  0.997
_diffrn_reflns_limit_h_max         20
_diffrn_reflns_limit_h_min         -20
_diffrn_reflns_limit_k_max         20
_diffrn_reflns_limit_k_min         -20
_diffrn_reflns_limit_l_max         8
_diffrn_reflns_limit_l_min         -8
_diffrn_reflns_number              7656
_diffrn_reflns_point_group_measured_fraction_full  0.997
_diffrn_reflns_point_group_measured_fraction_max  0.997
_diffrn_reflns_theta_full          0.719
_diffrn_reflns_theta_max           0.719
_diffrn_reflns_theta_min           0.089
_diffrn_ambient_temperature        298(1)
_diffrn_detector                   'Hybrid Pixel Array Detector'
_diffrn_detector_area_resol_mean   10.0000
_diffrn_detector_type              'HyPix3000 fast'
_diffrn_measured_fraction_theta_full  0.997
_diffrn_measured_fraction_theta_max  0.997
_diffrn_measurement_details
;
List of Runs (angles in degrees, time in seconds):

  # Type    Start    End  Width  t~exp~   \w     \q     \k     \f   Frames
--------------------------------------------------------------------------
  1  \w    -45.00  45.00   0.50    1.00    --    0.00   0.00   0.00  180
  2  \w    -50.00  50.00   0.50    1.00    --    0.00   0.00   0.00  200
;
_diffrn_measurement_device         'electron diffractometer'
_diffrn_measurement_device_type   
 'XtaLAB Synergy-ED, HyPix3000 fast, electron source at 200keV'
_diffrn_measurement_method         '\w scans'
_diffrn_orient_matrix_type        
 'CrysAlisPro convention (1999,Acta A55,543-557)'
_diffrn_orient_matrix_UB_11        -0.0000654000
_diffrn_orient_matrix_UB_12        0.0012081000
_diffrn_orient_matrix_UB_13        0.0000407000
_diffrn_orient_matrix_UB_21        -0.0011654000
_diffrn_orient_matrix_UB_22        -0.0000629000
_diffrn_orient_matrix_UB_23        -0.0008110000
_diffrn_orient_matrix_UB_31        -0.0003435000
_diffrn_orient_matrix_UB_32        -0.0000501000
_diffrn_orient_matrix_UB_33        0.0027412000
_diffrn_radiation_monochromator    'transmission electron microscope'
_diffrn_radiation_probe            electron
_diffrn_radiation_type             'transmission electron microscope'
_diffrn_radiation_wavelength       0.0251
_diffrn_source                     'transmission electron microscope'
_reflns_Friedel_coverage           0.000
_reflns_Friedel_fraction_full      .
_reflns_Friedel_fraction_max       .
_reflns_number_gt                  633
_reflns_number_total               983
_reflns_special_details
;
 Reflections were merged by SHELXL according to the crystal
 class for the calculation of statistics and refinement.
 
 Structure factors included contributions from the .fab file.
 
 _reflns_Friedel_fraction is defined as the number of unique
 Friedel pairs measured divided by the number that would be
 possible theoretically, ignoring centric projections and
 systematic absences. Completness statistics refer to single and
 composite reflections containing twin component 1 only.
;
_reflns_threshold_expression       'I > 2\s(I)'
_computing_cell_refinement         'CrysAlisPro 1.171.42.46a (Rigaku OD, 2022)'
_computing_data_collection         'CrysAlisPro 1.171.42.46a (Rigaku OD, 2022)'
_computing_data_reduction          'CrysAlisPro 1.171.42.46a (Rigaku OD, 2022)'
_computing_molecular_graphics      'Olex2 1.5 (Dolomanov et al., 2009)'
_computing_publication_material    'Olex2 1.5 (Dolomanov et al., 2009)'
_computing_structure_refinement    'SHELXL 2018/3 (Sheldrick, 2015)'
_computing_structure_solution      'SHELXS  (Sheldrick, 2008)'
_refine_diff_density_max           0.138
_refine_diff_density_min           -0.154
_refine_diff_density_rms           0.039
_refine_ls_extinction_coef         .
_refine_ls_extinction_method       none
_refine_ls_goodness_of_fit_ref     1.316
_refine_ls_hydrogen_treatment      constr
_refine_ls_matrix_type             full
_refine_ls_number_parameters       103
_refine_ls_number_reflns           983
_refine_ls_number_restraints       81
_refine_ls_R_factor_all            0.1808
_refine_ls_R_factor_gt             0.1372
_refine_ls_restrained_S_all        1.271
_refine_ls_shift/su_max            0.000
_refine_ls_shift/su_mean           0.000
_refine_ls_structure_factor_coef   Fsqd
_refine_ls_weighting_details      
 'w=1/[\s^2^(Fo^2^)+(0.2000P)^2^] where P=(Fo^2^+2Fc^2^)/3'
_refine_ls_weighting_scheme        calc
_refine_ls_wR_factor_gt            0.3425
_refine_ls_wR_factor_ref           0.3793
_refine_special_details
;
 Refined as a 2-component twin.
;
_olex2_refinement_description
;
1. Twinned data refinement
 Scales: 0.883(8)
 0.117(8)
2. Fixed Uiso
 At 1.2 times of:
  All C(H) groups
3. Rigid body (RIGU) restrains
 All non-hydrogen atoms
 with sigma for 1-2 distances of 0.004 and sigma for 1-3 distances of 0.004
4.a Aromatic/amide H refined with riding coordinates:
 C3(H3), C4(H4), C6(H6), C7(H7), C8(H8), C10(H10), C11(H11)
;
_atom_sites_solution_hydrogens     geom
_atom_sites_solution_primary       direct
_atom_sites_solution_secondary     ?
loop_
  _atom_site_label
  _atom_site_type_symbol
  _atom_site_fract_x
  _atom_site_fract_y
  _atom_site_fract_z
  _atom_site_U_iso_or_equiv
  _atom_site_adp_type
  _atom_site_occupancy
  _atom_site_site_symmetry_order
  _atom_site_calc_flag
  _atom_site_refinement_flags_posn
  _atom_site_refinement_flags_adp
  _atom_site_refinement_flags_occupancy
  _atom_site_disorder_assembly
  _atom_site_disorder_group
 N1 N 0.5339(6) 0.4259(5) 0.8774(10) 0.062(3) Uani 1 1 d . . . . .
 C1 C 0.500000 0.250000 1.375000 0.027(4) Uani 1 4 d S T P . .
 C2 C 0.5070(5) 0.3081(5) 1.2647(8) 0.032(2) Uani 1 1 d . . . . .
 C3 C 0.5639(5) 0.3361(5) 1.2315(9) 0.042(3) Uani 1 1 d . . . . .
 H3 H 0.599532 0.326988 1.292396 0.051 Uiso 1 1 calc R U . . .
 C4 C 0.5716(6) 0.3787(6) 1.1073(10) 0.061(4) Uani 1 1 d . . . . .
 H4 H 0.611404 0.398291 1.089989 0.073 Uiso 1 1 calc R U . . .
 C5 C 0.5204(6) 0.3914(5) 1.0119(9) 0.041(3) Uani 1 1 d . . . . .
 C6 C 0.4610(5) 0.3628(5) 1.0470(9) 0.050(3) Uani 1 1 d . . . . .
 H6 H 0.425504 0.371406 0.985152 0.060 Uiso 1 1 calc R U . . .
 C7 C 0.4530(5) 0.3218(5) 1.1717(9) 0.044(3) Uani 1 1 d . . . . .
 H7 H 0.412763 0.303724 1.193192 0.052 Uiso 1 1 calc R U . . .
 C8 C 0.4883(7) 0.4516(5) 0.8065(10) 0.063(4) Uani 1 1 d . . . . .
 H8 H 0.448024 0.453526 0.853357 0.076 Uiso 1 1 calc R U . . .
 C9 C 0.4949(7) 0.4791(5) 0.6521(10) 0.060(3) Uani 1 1 d . . . . .
 C10 C 0.4393(7) 0.4985(6) 0.5724(11) 0.079(4) Uani 1 1 d . . . . .
 H10 H 0.398863 0.496876 0.618725 0.095 Uiso 1 1 calc R U . . .
 C11 C 0.5544(7) 0.4796(6) 0.5787(11) 0.075(4) Uani 1 1 d . . . . .
 H11 H 0.590941 0.465212 0.630415 0.090 Uiso 1 1 calc R U . . .

loop_
  _atom_site_aniso_label
  _atom_site_aniso_U_11
  _atom_site_aniso_U_22
  _atom_site_aniso_U_33
  _atom_site_aniso_U_23
  _atom_site_aniso_U_13
  _atom_site_aniso_U_12
 N1 0.121(9) 0.044(6) 0.022(4) 0.021(4) 0.001(5) -0.003(7)
 C1 0.039(6) 0.039(6) 0.005(7) 0.000 0.000 0.000
 C2 0.040(5) 0.046(6) 0.010(4) 0.001(4) 0.002(4) 0.001(5)
 C3 0.048(5) 0.065(7) 0.014(4) 0.014(4) -0.004(4) -0.016(5)
 C4 0.068(7) 0.084(9) 0.030(5) 0.029(5) -0.004(4) -0.026(7)
 C5 0.079(6) 0.033(6) 0.009(4) 0.004(4) 0.003(4) -0.001(5)
 C6 0.059(6) 0.066(7) 0.026(5) 0.024(4) -0.013(5) 0.009(6)
 C7 0.043(5) 0.062(7) 0.025(5) 0.024(4) -0.002(4) -0.001(6)
 C8 0.110(9) 0.055(8) 0.025(5) 0.017(5) 0.019(5) 0.013(7)
 C9 0.118(8) 0.044(7) 0.018(5) 0.007(4) 0.003(5) 0.014(7)
 C10 0.113(9) 0.095(10) 0.028(5) 0.039(6) 0.008(6) 0.006(9)
 C11 0.121(9) 0.073(9) 0.031(6) 0.037(6) 0.010(6) 0.015(8)

_geom_special_details
;
 All esds (except the esd in the dihedral angle between two l.s. planes)
 are estimated using the full covariance matrix.  The cell esds are taken
 into account individually in the estimation of esds in distances, angles
 and torsion angles; correlations between esds in cell parameters are only
 used when they are defined by crystal symmetry.  An approximate (isotropic)
 treatment of cell esds is used for estimating esds involving l.s. planes.
;
loop_
  _geom_bond_atom_site_label_1
  _geom_bond_atom_site_label_2
  _geom_bond_distance
  _geom_bond_site_symmetry_2
  _geom_bond_publ_flag
 N1 C5 1.41(3) . ?
 N1 C8 1.25(2) . ?
 C1 C2 1.55(2) 10_668 ?
 C1 C2 1.55(2) . ?
 C1 C2 1.55(2) 3_655 ?
 C1 C2 1.55(2) 12_658 ?
 C2 C3 1.34(2) . ?
 C2 C7 1.41(2) . ?
 C3 H3 0.9300 . ?
 C3 C4 1.41(3) . ?
 C4 H4 0.9300 . ?
 C4 C5 1.37(2) . ?
 C5 C6 1.40(3) . ?
 C6 H6 0.9300 . ?
 C6 C7 1.40(3) . ?
 C7 H7 0.9300 . ?
 C8 H8 0.9300 . ?
 C8 C9 1.48(4) . ?
 C9 C10 1.40(3) . ?
 C9 C11 1.39(3) . ?
 C10 H10 0.9300 . ?
 C10 C11 1.41(4) 9_666 ?
 C11 H11 0.9300 . ?

loop_
  _geom_angle_atom_site_label_1
  _geom_angle_atom_site_label_2
  _geom_angle_atom_site_label_3
  _geom_angle
  _geom_angle_site_symmetry_1
  _geom_angle_site_symmetry_3
  _geom_angle_publ_flag
 C8 N1 C5 119.1(14) . . ?
 C2 C1 C2 113.0(10) 12_658 . ?
 C2 C1 C2 102.6(19) 10_668 12_658 ?
 C2 C1 C2 113.0(10) 3_655 12_658 ?
 C2 C1 C2 113.0(10) 3_655 10_668 ?
 C2 C1 C2 113.0(10) 10_668 . ?
 C2 C1 C2 102.6(19) 3_655 . ?
 C3 C2 C1 123.4(8) . . ?
 C3 C2 C7 118.7(12) . . ?
 C7 C2 C1 116.3(11) . . ?
 C2 C3 H3 118.8 . . ?
 C2 C3 C4 122.4(10) . . ?
 C4 C3 H3 118.8 . . ?
 C3 C4 H4 119.9 . . ?
 C5 C4 C3 120.3(14) . . ?
 C5 C4 H4 119.9 . . ?
 C4 C5 N1 117.2(16) . . ?
 C4 C5 C6 117.4(13) . . ?
 C6 C5 N1 124.9(10) . . ?
 C5 C6 H6 118.9 . . ?
 C7 C6 C5 122.3(10) . . ?
 C7 C6 H6 118.9 . . ?
 C2 C7 H7 120.6 . . ?
 C6 C7 C2 118.8(13) . . ?
 C6 C7 H7 120.6 . . ?
 N1 C8 H8 118.2 . . ?
 N1 C8 C9 123.6(14) . . ?
 C9 C8 H8 118.2 . . ?
 C10 C9 C8 119.5(14) . . ?
 C11 C9 C8 120.7(13) . . ?
 C11 C9 C10 119.4(17) . . ?
 C9 C10 H10 120.4 . . ?
 C9 C10 C11 119.1(15) . 9_666 ?
 C11 C10 H10 120.4 9_666 . ?
 C9 C11 C10 121.5(14) . 9_666 ?
 C9 C11 H11 119.3 . . ?
 C10 C11 H11 119.3 9_666 . ?

loop_
  _geom_torsion_atom_site_label_1
  _geom_torsion_atom_site_label_2
  _geom_torsion_atom_site_label_3
  _geom_torsion_atom_site_label_4
  _geom_torsion
  _geom_torsion_site_symmetry_1
  _geom_torsion_site_symmetry_2
  _geom_torsion_site_symmetry_3
  _geom_torsion_site_symmetry_4
  _geom_torsion_publ_flag
 N1 C5 C6 C7 171.0(10) . . . . ?
 N1 C8 C9 C10 170.8(12) . . . . ?
 N1 C8 C9 C11 -2.3(18) . . . . ?
 C1 C2 C3 C4 165.5(8) . . . . ?
 C1 C2 C7 C6 -165.2(8) . . . . ?
 C2 C1 C2 C3 -101.2(9) 3_655 . . . ?
 C2 C1 C2 C3 136.8(12) 12_658 . . . ?
 C2 C1 C2 C3 20.8(8) 10_668 . . . ?
 C2 C1 C2 C7 64.4(8) 3_655 . . . ?
 C2 C1 C2 C7 -173.6(8) 10_668 . . . ?
 C2 C1 C2 C7 -57.6(11) 12_658 . . . ?
 C2 C3 C4 C5 -2.3(16) . . . . ?
 C3 C2 C7 C6 1.2(15) . . . . ?
 C3 C4 C5 N1 -170.2(10) . . . . ?
 C3 C4 C5 C6 2.7(16) . . . . ?
 C4 C5 C6 C7 -1.3(15) . . . . ?
 C5 N1 C8 C9 -169.1(9) . . . . ?
 C5 C6 C7 C2 -0.7(16) . . . . ?
 C7 C2 C3 C4 0.2(15) . . . . ?
 C8 N1 C5 C4 -163.2(11) . . . . ?
 C8 N1 C5 C6 24.5(16) . . . . ?
 C8 C9 C10 C11 -175.5(10) . . . 9_666 ?
 C8 C9 C11 C10 175.5(11) . . . 9_666 ?
 C10 C9 C11 C10 2(2) . . . 9_666 ?
 C11 C9 C10 C11 -2(2) . . . 9_666 ?

_smtbx_masks_special_details
;
A solvent mask was calculated and 40 electrons were 
found in a volume of 1056\%A^3^ in 1 void per unit cell. 
This is consistent with the presence of 
4[H2O] per Unit Cell 
which account for 40 electrons 
per unit cell.
;
loop_
  _smtbx_masks_void_nr
  _smtbx_masks_void_average_x
  _smtbx_masks_void_average_y
  _smtbx_masks_void_average_z
  _smtbx_masks_void_volume
  _smtbx_masks_void_count_electrons
  _smtbx_masks_void_content
 1 0.250 0.000 -0.516 264.4 9.5 '1 H2O'
 2 0.250 0.500 -0.969 264.4 9.5 '1 H2O'
 3 0.750 0.000 -0.469 264.4 9.5 '1 H2O'
 4 0.750 0.500 -0.016 264.4 9.5 '1 H2O'

_smtbx_masks_void_probe_radius     1.2
_smtbx_masks_void_truncation_radius  1.2
_shelx_res_file
;
TITL 13 in I41/a #88
    13.res
    created by SHELXL-2018/3 at 15:26:42 on 22-Dec-2023
REM reset to I41/a #88
CELL 0.0251 20.666096 20.666096 8.792674 90 90 90
ZERR 4 0.317992 0.317992 0.247358 0 0 0
LATT 2
SYMM 0.75-Y,0.25+X,0.25+Z
SYMM -X,0.5-Y,+Z
SYMM 0.25+Y,0.25-X,0.25+Z
SFAC  C 0.731 36.995 1.195 11.297 0.456 2.814 0.125 0.346 0 0 0 0 0.77 12.011
SFAC  H 0.375 15.495 0.141 4.126 0.022 0.025 -0.101 46.884 0 0 0 0 0.32 1.008
SFAC  N 0.572 28.846 1.043 9.054 0.465 2.421 0.131 0.317 0 0 0 0 0.75 14.007
SFAC  O 0.143 0.305 0.51 2.268 0.937 8.262 0.392 25.665 0 0 0 0 0.63 15.999
UNIT 164 120 16 4

RIGU

L.S. 20 0 0
PLAN  4
TEMP 24.9(10)
CONF
BOND
MORE -1
BOND $H
ABIN
fmap 2 53
acta
TWIN 0 1 0 1 0 0 0 0 -1 2
OMIT 0 8 0
OMIT 0 10 2
REM <olex2.extras>
REM <HklSrc "%.\\13.hkl">
REM </olex2.extras>

WGHT    0.200000
BASF   0.11691
FVAR       1.83471
N1    3    0.533882    0.425887    0.877434    11.00000    0.12132    0.04366 =
         0.02187    0.02072    0.00136   -0.00334
C1    1    0.500000    0.250000    1.375000    10.25000    0.03860    0.03860 =
         0.00514    0.00000    0.00000    0.00000
C2    1    0.507000    0.308137    1.264733    11.00000    0.04028    0.04592 =
         0.00979    0.00137    0.00237    0.00140
C3    1    0.563881    0.336051    1.231469    11.00000    0.04843    0.06492 =
         0.01415    0.01434   -0.00402   -0.01615
AFIX  43
H3    2    0.599532    0.326988    1.292396    11.00000   -1.20000
AFIX   0
C4    1    0.571569    0.378692    1.107295    11.00000    0.06815    0.08447 =
         0.03047    0.02889   -0.00395   -0.02637
AFIX  43
H4    2    0.611404    0.398291    1.089989    11.00000   -1.20000
AFIX   0
C5    1    0.520432    0.391352    1.011908    11.00000    0.07919    0.03300 =
         0.00944    0.00357    0.00319   -0.00103
C6    1    0.460967    0.362782    1.047030    11.00000    0.05883    0.06586 =
         0.02608    0.02407   -0.01277    0.00928
AFIX  43
H6    2    0.425504    0.371406    0.985152    11.00000   -1.20000
AFIX   0
C7    1    0.452965    0.321765    1.171722    11.00000    0.04328    0.06235 =
         0.02503    0.02448   -0.00188   -0.00085
AFIX  43
H7    2    0.412763    0.303724    1.193192    11.00000   -1.20000
AFIX   0
C8    1    0.488322    0.451585    0.806500    11.00000    0.11001    0.05478 =
         0.02492    0.01663    0.01875    0.01297
AFIX  43
H8    2    0.448024    0.453526    0.853357    11.00000   -1.20000
AFIX   0
C9    1    0.494892    0.479100    0.652129    11.00000    0.11846    0.04390 =
         0.01774    0.00738    0.00262    0.01431
C10   1    0.439294    0.498471    0.572431    11.00000    0.11318    0.09539 =
         0.02797    0.03896    0.00823    0.00566
AFIX  43
H10   2    0.398863    0.496876    0.618725    11.00000   -1.20000
AFIX   0
C11   1    0.554425    0.479627    0.578714    11.00000    0.12129    0.07286 =
         0.03147    0.03680    0.00957    0.01493
AFIX  43
H11   2    0.590941    0.465212    0.630415    11.00000   -1.20000
AFIX   0
HKLF 4


REM  13 in I41/a #88
REM wR2 = 0.3793, GooF = S = 1.316, Restrained GooF = 1.271 for all data
REM R1 = 0.1372 for 633 Fo > 4sig(Fo) and 0.1808 for all 983 data
REM 103 parameters refined using 81 restraints

END

WGHT      0.2000      0.0000

REM Highest difference peak  0.138,  deepest hole -0.154,  1-sigma level  0.039
Q1    1   0.3878  0.3340  1.2628  11.00000  0.05    0.14
Q2    1   0.5080  0.3137  1.2325  11.00000  0.05    0.14
Q3    1   0.4736  0.3824  1.0183  11.00000  0.05    0.10
Q4    1   0.4277  0.2675  1.0489  11.00000  0.05    0.10
;
_shelx_res_checksum                37745
_shelx_hkl_file
;
   0   0   2 279.591 48.7793   1
   0   0   2 314.289 63.7159   1
   0   0  -2 189.006 48.3062   1
   0   0  -2 134.135 62.5710   1
   0   0  -4 1022.65 54.8812   1
   0   0  -4 915.463 67.4128   1
   0   0   4 870.926 67.8130   1
   0   0   4 859.942 50.6297   1
   0   0  -6-65.5725 40.5360   1
   0   0   6-19.2593 39.3108   1
   0   0  -6-23.4339 54.2503   1
   0   0   6-1.47881 52.5759   1
   0   0   8 157.667 62.8510   1
   0   0  -8 117.223 67.2825   1
   0   0   8 14.6790 43.0970   1
   0   0  -8 148.252 47.8127   1
   1   0   1 2109.58 69.0646   1
   1   0  -1 1977.02 26.6358   1
  -1   0   3 701.068 29.9651   1
   0  -1  -3 696.042 53.8109   1
   0   1   3 581.614 52.2113   1
   1   0   3 669.418 55.2350   1
  -1   0  -3 504.941 53.4294   1
   0   1  -3 723.741 50.5139   1
   1   0  -3 636.137 67.5749   1
   0   1   3 646.659 59.1154   1
   0  -1   3 637.939 47.2585   1
   0   1  -3 647.592 55.0173   1
   0  -1  -3 633.946 59.0700   1
   1   0   3 537.116 53.0206   1
   0  -1   3 617.963 53.2219   1
  -1   0   3 486.278 65.9886   1
  -1   0  -3 720.304 58.4710   1
   0   1  -5 32.2778 58.2724   1
   0   1  -5 121.645 50.3791   1
   0  -1  -5 88.8191 51.8592   1
  -1   0  -5 129.895 53.4493   1
   1   0   5 202.400 56.9887   1
  -1   0   5 81.2347 35.4188   1
   0  -1  -5-42.3404 60.5352   1
   0   1   5-1.25902 58.5683   1
   0  -1   5 104.294 49.0039   1
  -1   0   5 45.0278 66.3983   1
   0  -1   5 26.5453 55.0031   1
   1   0  -5-32.0614 36.2308   1
   1   0  -5-38.8194 63.1133   1
   1   0   5 17.5676 49.8945   1
   0   1   5 0.93264 46.1443   1
   0  -1  -7 134.790 55.2042   1
   0   1  -7 58.3311 49.8844   1
   1   0   7 130.610 51.8327   1
  -1   0  -7 39.3365 64.1070   1
   1   0  -7 70.7139 68.9245   1
   0  -1   7 54.3554 59.8382   1
  -1   0   7 136.811 67.6517   1
   0   1  -7 53.9031 60.3126   1
  -1   0   7 23.9123 37.8533   1
  -1   0  -7 127.097 54.3440   1
   0   1   7 1.75145 63.8740   1
   0  -1  -7 50.2844 63.2831   1
   0   1   7-16.7224 44.2433   1
   1   0  -7 116.944 42.1536   1
   0  -1   7 119.104 47.0613   1
   1   0   7 98.8394 59.0573   1
  -1   1  -2 6953.44 87.2859   1
   1  -1   2 9990.47 95.2785   1
  -1  -1   4 72.0156 38.4598   1
   1  -1   4 84.8888 62.6864   1
  -1  -1  -4-42.0091 61.1932   1
   1  -1  -4 108.669 73.0451   1
  -1   1   4 65.6040 72.1161   1
   1   1  -4 199.201 73.7326   1
   1   1  -4 82.1512 41.8589   1
  -1   1  -4 109.576 61.3092   1
  -1  -1  -4 123.508 57.3411   1
  -1  -1   4 68.6317 69.8770   1
   1   1   4 129.191 61.9499   1
   1   1   4 76.2605 58.2248   1
  -1   1   4 61.3786 45.9264   1
   1  -1   4 229.088 57.9050   1
   1  -1  -4 43.5749 49.0778   1
  -1  -1  -6 458.306 59.8912   1
  -1   1   6 283.052 65.0419   1
   1   1  -6 415.485 43.1582   1
  -1  -1   6 342.614 41.8828   1
   1   1   6 375.675 58.4598   1
   1  -1   6 399.863 53.0447   1
   1   1   6 365.233 49.8970   1
   1  -1  -6 299.032 45.1458   1
   1   1  -6 434.412 67.2715   1
  -1  -1  -6 414.369 57.0395   1
  -1   1  -6 428.836 55.5592   1
  -1  -1   6 268.966 62.3741   1
   1  -1  -6 250.026 68.6705   1
  -1   1   6 473.928 43.8622   1
  -1   1  -8-3.86632 59.7718   1
  -1   1  -8 112.595 53.7668   1
   1  -1   8 43.8881 58.5969   1
  -1  -1  -8 13.7407 51.6133   1
  -1   1   8 46.9550 64.1717   1
  -1   1   8 58.5555 41.4050   1
   1  -1  -8 73.2435 66.3413   1
   1  -1  -8-5.19950 45.1415   1
  -1  -1  -8-25.7504 59.4901   1
   1  -1   8 60.8432 51.5307   1
   1   1   8 4.75617 47.6145   1
   1   1   8 41.1410 60.2879   1
   1   1  -8 124.409 71.6150   1
   1   1  -8 31.5579 42.1510   1
  -1  -1   8-18.1512 39.4128   1
  -1  -1   8 24.9264 63.8887   1
   1   2   1 2964.86 52.3328   1
   2  -1   1 2535.21 70.0107   1
  -1  -2  -1 2753.11 52.3581   1
  -2   1  -1 3011.28 70.0897   1
  -2   1  -3 503.465 72.8942   1
  -2   1  -3 469.060 50.2769   1
  -1  -2   3 551.847 60.3510   1
   2  -1   3 471.594 50.7549   1
   2  -1  -3 526.678 80.1833   1
   1   2  -3 444.468 62.2314   1
  -1  -2  -3 380.735 69.6041   1
   1   2   3 296.545 66.7232   1
  -1  -2  -3 470.775 53.7759   1
  -2   1   3 491.116 77.0547   1
   1   2   3 445.991 53.1725   1
   1   2  -5 1390.90 77.6368   1
  -1  -2  -5 1478.66 76.7119   1
  -1  -2  -5 1344.99 70.6888   1
  -2   1  -5 1606.92 79.2285   1
  -1  -2   5 1071.37 72.1211   1
  -2   1  -5 1724.09 76.0374   1
  -2   1   5 1354.13 84.6675   1
  -1  -2   5 1255.59 55.0634   1
  -2   1   5 1079.28 44.2996   1
   2  -1   5 1268.90 66.4718   1
   1   2   5 1270.68 74.5143   1
   1   2  -5 1227.25 54.6821   1
   2  -1  -5 1126.48 83.0641   1
   2  -1   5 1409.30 73.2994   1
   1   2   5 1350.66 71.0905   1
   2  -1   7 86.0513 59.6544   1
  -2   1   7 146.634 40.0146   1
  -2   1   7 65.8270 75.3004   1
   2  -1  -7 15.8153 71.6067   1
  -2   1  -7 67.7933 58.2441   1
   1   2   7 91.6807 56.4787   1
   1   2   7 50.5101 58.1852   1
   1   2  -7 107.260 48.0346   1
   2  -1  -7 105.213 42.5981   1
  -1  -2   7 89.6092 67.0574   1
   2  -1   7 87.1991 56.1876   1
  -2   1  -7 29.5872 59.6350   1
  -1  -2  -7 116.980 63.6262   1
  -1  -2  -7 42.2015 60.6583   1
  -1  -2   7 115.827 44.5203   1
   1   2  -7 103.832 67.6345   1
   2   0  -2 1768.63 35.4464   1
  -2   0  -2 2082.07 92.9569   1
   2   0   2 1473.59 62.1306   1
   0   2   2 1625.68 70.8036   1
  -2   0   2 1819.60 104.865   1
   2   0  -2 1715.88 105.745   1
   0  -2   2 1755.34 59.4120   1
   2   0   2 1759.51 88.1872   1
  -2   0   2 1793.64 35.1736   1
  -2   0  -2 1682.06 61.9692   1
   0  -2  -2 1639.19 71.5386   1
   0   2  -2 1683.88 59.9026   1
   2   0  -4 2101.74 98.6984   1
   2   0   4 2277.22 83.3611   1
   0  -2   4 2480.74 74.7244   1
   0   2   4 2116.80 78.6864   1
   0   2  -4 2059.01 71.7675   1
  -2   0  -4 2288.69 81.3799   1
   0  -2  -4 3027.24 88.4129   1
  -2   0   4 2330.49 99.8562   1
   0   2  -4 2728.38 78.2823   1
   2   0   4 2018.02 76.0035   1
   0   2   4 2432.69 77.7711   1
   0  -2   4 1976.33 68.2724   1
  -2   0  -4 2516.58 88.4188   1
   0   2   6-2.53874 47.2744   1
   0  -2  -6-10.2618 49.4975   1
   0   2   6-30.6401 52.6930   1
   2   0  -6 50.1569 29.6575   1
   0  -2   6-9.86051 43.0786   1
   0  -2   6-49.3260 49.4667   1
  -2   0  -6-55.9682 51.0208   1
   2   0   6 9.25984 51.9478   1
   0   2  -6-12.7393 51.4269   1
   2   0  -6-1.70849 67.5230   1
  -2   0  -6 20.6280 54.0168   1
   2   0   6 11.7460 53.4247   1
  -2   0   6-37.5201 64.4926   1
   0  -2  -6 102.997 55.4456   1
  -2   0   6-7.19671 26.3473   1
  -2   0   8 290.616 74.4987   1
  -2   0  -8 159.031 60.2269   1
   2   0   8 65.8439 58.1299   1
  -2   0  -8 219.630 58.5292   1
   0  -2   8 218.689 62.9549   1
   2   0   8 132.337 55.0402   1
   0   2  -8 249.652 57.1152   1
   0   2  -8 230.479 64.6225   1
   0   2   8 62.7554 59.2970   1
  -2   0   8 124.709 34.3313   1
   0  -2  -8 100.165 62.4244   1
   0  -2   8 223.373 51.7821   1
   0  -2  -8 138.534 54.9783   1
   2   0  -8 139.392 73.8815   1
   2   0  -8 180.320 38.8944   1
   0   2   8 162.270 52.1940   1
  -1   2  -1 83.4137 39.3135   1
  -2  -1  -1 20.0470 60.2871   1
  -1   2   1 56.4583 73.9258   1
   2   1   1 18.4024 61.0839   1
   1  -2   1 11.5602 38.6977   1
   1  -2  -1 9.57163 74.7796   1
  -2  -1   3 342.358 72.6087   1
  -2  -1  -3 194.063 51.5249   1
  -1   2   3 330.613 64.2431   1
  -1   2  -3 441.696 50.8608   1
   1  -2  -3 190.828 64.8073   1
   1  -2   3 471.859 60.6351   1
  -1   2  -3 343.689 62.9164   1
   2   1   3 172.448 53.2809   1
  -2  -1  -3 387.849 66.3312   1
  -1   2  -5 1520.38 69.2635   1
   2   1   5 1397.92 69.9605   1
  -1   2  -5 1757.92 77.7168   1
   2   1   5 1424.17 71.9089   1
   1  -2   5 1509.51 67.8333   1
  -2  -1  -5 1706.07 73.2314   1
  -2  -1   5 1433.38 83.3703   1
  -1   2   5 1641.24 84.9553   1
   2   1  -5 1545.51 40.3265   1
   1  -2  -5 1360.05 79.1647   1
   1  -2   5 1344.06 67.7568   1
   2   1  -5 1531.84 90.0120   1
  -2  -1  -5 1336.87 73.6725   1
   2   1   7 126.721 62.7331   1
  -1   2  -7 99.9714 63.1398   1
  -2  -1   7-1.91401 67.9677   1
   2   1   7 101.963 54.7024   1
  -1   2   7 20.9695 65.0108   1
   1  -2  -7 22.9058 73.5079   1
   2   1  -7 168.888 78.0050   1
  -2  -1  -7 20.8896 60.0512   1
   1  -2   7 37.6448 56.2052   1
   1  -2  -7 118.655 52.9461   1
   2   1  -7 115.156 37.8622   1
  -1   2   7 21.2255 49.3574   1
  -1   2  -7 41.4666 61.9950   1
   1  -2   7 13.2326 56.7710   1
  -2  -1  -7 211.762 60.9223   1
  -2  -1   7 21.9695 37.2597   1
   2   2   0 4393.83 110.565   1
  -2  -2   0 4868.86 113.516   1
   2  -2   2 232.311 82.0457   1
  -2   2  -2 351.781 53.4036   1
  -2  -2  -2 291.048 52.9258   1
  -2  -2  -2 175.371 90.6609   1
   2  -2   2 217.183 51.3957   1
   2   2   2 307.341 88.8774   1
   2   2  -2 109.548 85.4529   1
   2  -2  -2 72.7953 96.3127   1
   2   2   2 263.152 54.1815   1
  -2   2  -2 204.643 84.4458   1
  -2   2   2 207.912 95.8411   1
   2   2  -4 6875.59 118.833   1
  -2  -2  -4 7015.09 109.598   1
  -2  -2  -4 7175.50 130.351   1
   2   2   4 6963.32 124.819   1
  -2  -2   4 6255.69 121.401   1
   2   2   4 6790.97 109.136   1
  -2   2   4 6433.31 131.614   1
   2  -2   4 6349.82 117.638   1
  -2   2  -4 6493.18 123.476   1
   2  -2  -4 6442.05 131.282   1
   2   2  -6 819.315 75.7126   1
   2   2   6 783.231 63.4252   1
   2   2   6 773.520 66.6068   1
  -2   2   6 775.344 73.6724   1
   2  -2  -6 682.258 74.7387   1
  -2   2  -6 880.886 75.1079   1
  -2  -2  -6 690.911 62.4059   1
   2   2  -6 699.967 41.9314   1
  -2  -2   6 717.489 72.7988   1
  -2  -2  -6 845.409 74.7721   1
  -2   2  -6 796.109 61.8324   1
   2  -2   6 587.284 59.3502   1
   2   2   8 283.730 59.0089   1
  -2  -2  -8 99.9377 62.9337   1
  -2   2   8 106.283 68.0283   1
   2   2  -8 146.569 72.4877   1
  -2   2  -8 156.500 63.1098   1
  -2  -2   8 122.531 37.3765   1
   2  -2  -8 208.457 49.8673   1
  -2   2  -8 94.0178 57.0802   1
   2  -2  -8 167.975 78.7310   1
   2  -2   8 106.726 55.6944   1
   2   2   8 176.798 59.8262   1
  -2  -2  -8 178.836 62.4853   1
   2  -2   8 131.777 61.1845   1
   2   2  -8 154.914 40.9863   1
  -2   2   8 122.218 43.3755   1
  -3   2  -1 2348.26 121.992   1
  -3   2  -1 2597.22 119.051   1
   3  -2   1 2190.48 118.599   1
   3  -2   1 2608.14 120.599   1
  -3   2   3 147.886 83.1871   1
  -3   2  -3-3.05396 48.9944   1
  -3   2  -3 198.508 79.0622   1
  -2  -3  -3-1.42402 78.4635   1
   2   3   3 127.321 81.9059   1
   3  -2   3-78.3836 46.1661   1
   3  -2  -3-10.6475 87.3304   1
   3  -2   3 189.973 75.5920   1
  -3   2  -5 3.84314 74.1985   1
   2   3   5 43.2586 65.8197   1
  -2  -3   5 67.2915 63.3653   1
   2   3   5 91.0208 56.2294   1
   3  -2   5 41.7258 53.5078   1
  -2  -3  -5-12.9936 52.7161   1
   3  -2   5 107.868 68.3875   1
   2   3  -5 43.5792 64.9990   1
  -2  -3  -5 204.147 69.8291   1
  -2  -3  -7 223.325 72.9470   1
  -3   2   7 221.897 85.1745   1
  -3   2  -7 180.659 62.9948   1
   3  -2  -7 262.124 81.0374   1
   3  -2   7 302.567 73.5597   1
  -2  -3  -7 246.649 65.2796   1
  -3   2  -7 332.935 74.7111   1
   2   3   7 362.835 65.8451   1
   3  -2   7 112.552 63.2618   1
   2   3  -7 324.689 77.4346   1
   2   3   7 188.357 67.1783   1
  -2  -3   7 154.005 70.4105   1
   3  -1   0-163.166 86.6895   1
  -3   1   0-254.373 86.8744   1
   1   3  -2-51.5388 60.9570   1
  -3   1   2 91.3736 54.2044   1
  -3   1  -2-120.420 59.6859   1
  -1  -3   2 106.863 59.5193   1
   1   3   2-147.945 51.7791   1
   3  -1   4 2829.31 74.9242   1
   1   3   4 2568.08 81.8538   1
  -1  -3  -4 2763.15 80.8442   1
   1   3  -4 2880.33 87.8873   1
  -1  -3   4 2563.87 81.5770   1
   3  -1   4 2255.81 95.9811   1
  -3   1  -4 3080.84 77.9047   1
  -3   1  -4 3155.64 107.702   1
   1   3   4 2240.40 95.3825   1
  -1  -3  -6-3.07297 56.0343   1
  -1  -3  -6 40.1068 59.2716   1
  -3   1  -6 6.37663 59.1774   1
  -3   1  -6 9.62236 58.5305   1
   1   3   6 3.04861 55.6110   1
   1   3  -6-4.44483 50.3243   1
   1   3   6-4.69913 56.1716   1
   3  -1   6-44.3630 57.1829   1
  -3   1   6 197.481 77.4736   1
   3  -1   6 55.4998 59.9851   1
  -1  -3   6 60.3095 56.0505   1
   1   3  -6-25.1684 53.3388   1
   1   3  -8 148.319 47.9308   1
   3  -1   8-56.1775 53.3334   1
  -3   1   8-44.7383 69.9691   1
   3  -1   8 136.902 60.0474   1
  -1  -3  -8 20.2931 60.9132   1
   3  -1  -8-53.7044 72.5723   1
   1   3  -8-3.97368 63.9811   1
   3  -1  -8 107.908 38.9599   1
   1   3   8-32.1779 57.7300   1
  -3   1  -8 114.473 59.2642   1
  -3   1   8 108.304 34.2909   1
  -1  -3   8-72.7581 59.8179   1
   1   3   8 3.86512 52.3220   1
   3   0  -1 1361.53 75.7702   1
   0   3  -1 1117.93 35.7201   1
   3   0   1 892.453 96.5585   1
   0   3   1 1274.58 56.2045   1
  -3   0  -1 1744.17 109.465   1
   0  -3  -1 1206.24 57.1229   1
  -3   0  -1 878.967 95.2847   1
   0  -3   1 1078.78 35.6260   1
  -3   0   1 1456.10 76.5483   1
   3   0   1 2297.56 109.024   1
   3   0   3 52.6209 68.2299   1
  -3   0   3 15.7194 87.5361   1
   0  -3   3 19.0369 47.2230   1
   3   0  -3-25.8150 87.5178   1
  -3   0  -3-17.7427 47.9772   1
   0   3   3-88.9085 54.5645   1
   0   3  -3-39.0354 45.9335   1
   3   0   3 4.61758 48.7404   1
   3   0  -3 19.3856 26.3162   1
   0  -3  -3 60.4146 55.8811   1
  -3   0  -3 40.8259 71.1825   1
   3   0   5 1898.70 79.3708   1
   0  -3   5 1855.03 71.6369   1
   0  -3  -5 2231.11 81.6281   1
  -3   0  -5 1636.74 71.4456   1
  -3   0  -5 2148.21 89.0433   1
   3   0   5 2377.69 89.8189   1
   0   3  -5 1845.70 76.6737   1
   3   0  -5 1780.20 97.6551   1
   0  -3  -5 1610.68 77.4938   1
   0   3   5 2166.41 82.4380   1
   0   3   5 1857.44 76.6222   1
   0   3  -5 2099.48 75.2996   1
   0  -3   5 2022.16 76.9675   1
  -3   0   7 147.182 77.7913   1
   0  -3  -7 120.176 63.6238   1
  -3   0   7 60.1961 22.6487   1
  -3   0  -7 12.3316 61.9994   1
   3   0   7 114.871 58.7200   1
   0   3  -7-75.2508 56.9279   1
   3   0  -7 87.7952 26.5655   1
   0   3   7 28.8821 65.0849   1
   3   0   7 27.4502 59.4395   1
   0   3  -7 109.377 55.3321   1
   0  -3   7 13.0137 55.6423   1
   0   3   7 70.1432 58.4683   1
   3   0  -7-22.7772 76.5863   1
   0  -3   7-29.2449 51.7922   1
   0  -3  -7 68.6321 62.0682   1
  -3   0  -7 65.2729 64.0784   1
  -3  -1   2-40.7475 52.1546   1
  -3  -1  -2 110.348 58.3561   1
   3   1   2 33.8706 57.3464   1
   3   1  -2 43.7849 53.3141   1
  -1   3   2 281.050 77.9486   1
   3   1   2 125.210 81.1726   1
  -3  -1  -2 65.6571 82.1864   1
  -1   3  -4 2099.66 69.8892   1
   3   1   4 2012.02 91.6218   1
   1  -3   4 2024.96 88.9538   1
   1  -3   4 1710.70 68.0888   1
   1  -3  -4 1971.66 84.9492   1
   3   1  -4 1450.97 100.690   1
  -1   3   4 1896.84 88.6439   1
  -3  -1  -4 1891.89 94.2796   1
  -3  -1   4 1528.91 101.106   1
  -3  -1  -4 1768.90 72.5494   1
   3   1   4 1574.42 69.9926   1
  -1   3  -4 2000.59 90.5800   1
  -3  -1  -6 3.81109 58.9796   1
   3   1   6-55.3566 53.4718   1
   1  -3  -6 62.1191 65.9700   1
   3   1   6 3.44180 53.3201   1
   3   1  -6 17.3676 18.7453   1
   1  -3   6-8.41267 49.6514   1
  -3  -1   6 221.110 74.6184   1
  -1   3  -6 51.4674 52.0097   1
  -3  -1   6-13.6998 17.5662   1
  -1   3  -6 108.281 56.5991   1
  -1   3   6 126.854 63.8429   1
  -3  -1  -6 119.480 59.6224   1
   1  -3   6 24.8811 50.6187   1
   1  -3  -8 141.115 56.7712   1
   3   1  -8 350.462 77.3077   1
  -1   3  -8 359.921 62.8145   1
   3   1   8 230.947 56.1786   1
  -3  -1  -8 352.975 69.8229   1
  -3  -1  -8 444.025 66.8111   1
  -1   3   8 414.305 75.2369   1
   1  -3   8 533.911 66.4453   1
  -1   3   8 316.748 56.5581   1
   1  -3   8 292.887 55.7118   1
   3   1  -8 301.391 33.5985   1
  -1   3  -8 455.251 63.3772   1
   3   1   8 295.645 63.1211   1
  -3  -1   8 534.314 83.5679   1
  -3  -1   8 278.975 32.1627   1
   3   2   1 4624.67 134.996   1
  -3  -2  -1 4187.33 133.651   1
  -2   3  -1 4314.20 85.8468   1
   2  -3   1 4470.78 87.9906   1
  -3  -2   1 4136.67 111.640   1
   3   2   1 5509.08 94.8607   1
  -3  -2  -1 5121.64 95.5336   1
  -2   3  -3 243.200 45.4249   1
  -2   3   3 369.639 83.4467   1
  -2   3  -3 96.9723 73.9091   1
   3   2   3 198.679 48.3378   1
  -3  -2   3 429.113 85.0238   1
  -3  -2  -3 301.625 51.0319   1
  -3  -2  -3 326.501 82.8529   1
   2  -3   3 330.623 44.1205   1
   3   2  -3 328.311 82.3143   1
   2  -3   3 138.190 72.1979   1
   3   2   3 99.6570 76.8398   1
  -3  -2   5 443.241 79.9722   1
  -2   3   5 269.804 77.1370   1
   2  -3   5 216.690 61.4003   1
   3   2   5 140.176 64.5230   1
  -2   3  -5 435.822 57.2283   1
  -3  -2  -5 173.558 71.3566   1
  -2   3  -5 136.416 64.7834   1
   3   2  -5 286.123 79.6058   1
   2  -3  -5 317.431 76.1981   1
   3   2   7 419.573 69.8761   1
  -3  -2  -7 342.691 72.7874   1
   2  -3   7 392.743 67.6919   1
   3   2  -7 388.151 40.2594   1
   3   2   7 487.798 67.5639   1
  -2   3  -7 523.602 64.9662   1
   2  -3   7 405.171 62.6139   1
  -2   3   7 480.974 77.5369   1
  -3  -2  -7 460.418 67.1037   1
  -2   3  -7 276.468 71.0903   1
   3   2  -7 623.184 86.0903   1
  -3  -2   7 681.017 85.1959   1
   2  -3  -7 478.124 82.4189   1
   3   3   0 815.123 127.303   1
  -3  -3   0 772.413 124.795   1
   3  -3   2-11.2261 57.8240   1
  -3  -3  -2 14.0795 52.7194   1
   3   3   2-70.9308 91.9045   1
  -3  -3  -2-92.2569 93.2476   1
  -3   3  -2-39.0406 89.5013   1
   3   3   2-3.85436 51.9624   1
  -3   3  -2-50.4119 58.0878   1
   3  -3   2-70.0601 87.9826   1
  -3   3   4 940.203 99.5563   1
  -3  -3  -4 746.177 68.3940   1
  -3   3  -4 763.010 87.5494   1
   3   3  -4 1042.92 93.9952   1
   3  -3   4 837.516 56.4619   1
  -3  -3  -4 922.264 93.3899   1
  -3   3  -4 864.816 58.8557   1
   3   3   4 732.012 64.8655   1
   3  -3   4 764.248 85.8469   1
  -3  -3   4 1025.23 91.6477   1
  -3   3   6 565.969 83.9273   1
  -3  -3  -6 298.346 72.1931   1
  -3  -3   6 233.662 72.8366   1
  -3  -3  -6 435.311 60.7192   1
   3  -3   6 317.187 66.0987   1
   3   3  -6 224.325 72.5591   1
   3   3   6 462.657 70.2247   1
   3  -3   6 352.902 59.4457   1
  -3   3  -6 427.506 60.8351   1
   3  -3  -6 598.579 83.0726   1
  -3   3  -6 325.659 73.8654   1
   3   3   6 359.298 57.0922   1
  -3  -3  -8 239.099 60.4831   1
  -3   3  -8 268.054 63.2898   1
   3   3   8 219.595 63.5543   1
  -3  -3  -8 265.078 69.3911   1
  -3   3   8 200.583 74.7606   1
   3  -3  -8 237.016 80.0504   1
  -3  -3   8 203.166 72.0682   1
   3  -3   8 254.188 66.6719   1
   3  -3   8 165.722 56.1813   1
  -3   3  -8 233.877 70.0082   1
   3   3   8 89.0569 60.0255   1
   3   3  -8 226.098 77.4240   1
   4  -3   1 17739.6 196.977   1
  -4   3  -1 16666.9 192.176   1
  -3  -4  -1 16849.9 130.410   1
   4  -3   1 16547.3 196.314   1
  -3  -4  -3 1054.57 57.5115   1
  -4   3  -3 777.777 93.5092   1
   4  -3   3 543.377 88.3317   1
   3   4   3 635.126 97.8000   1
  -4   3  -3 1247.87 63.5625   1
   4  -3   3 1084.97 63.7001   1
   3   4  -3 1229.86 85.1144   1
   3   4   3 1043.02 57.2262   1
  -3  -4  -3 1087.10 102.291   1
   4  -3  -5 204.423 89.0792   1
  -3  -4  -5 129.330 58.0169   1
  -3  -4   5 247.114 73.1075   1
  -4   3  -5 209.806 77.3300   1
   4  -3   5-24.2151 45.1333   1
  -4   3   5 167.236 82.6211   1
  -3  -4  -5 260.284 76.3493   1
   3   4  -5-30.4999 68.1315   1
   3   4   5 239.029 73.5959   1
  -4   3  -5-30.4631 46.2768   1
   3   4   5 13.1076 55.6682   1
   4  -3   5 207.200 74.7034   1
  -4   3  -7 433.322 65.4778   1
   4  -3   7 302.814 76.9803   1
   3   4   7 429.020 81.7350   1
   3   4   7 614.606 69.7644   1
   3   4  -7 834.657 86.6439   1
  -4   3   7 654.270 97.2296   1
   4  -3  -7 787.641 95.6929   1
  -3  -4  -7 710.824 73.3142   1
  -3  -4   7 797.125 88.3235   1
  -4   3  -7 646.620 89.1626   1
   4  -3   7 636.625 70.0699   1
  -3  -4  -7 533.624 83.1897   1
  -4   2   0 6366.45 138.600   1
   4  -2   0 6400.43 140.594   1
  -4   2  -2 157.825 69.6507   1
  -2  -4  -2 206.575 48.4374   1
   4  -2   2 167.868 66.5050   1
   2   4   2 220.404 47.7774   1
   2   4  -4 2244.23 89.7379   1
  -2  -4  -4 1853.85 77.0492   1
   4  -2   4 2202.85 73.7707   1
   2   4   4 2114.18 76.1419   1
  -2  -4   4 2026.65 87.4554   1
   4  -2   4 1686.29 105.099   1
  -4   2  -4 1611.85 107.122   1
  -4   2   4 2158.24 116.205   1
  -4   2  -4 2052.17 72.6465   1
   4  -2  -4 2081.95 114.545   1
   4  -2   6 622.797 82.9563   1
  -4   2   6 329.620 92.4627   1
   4  -2  -6 469.364 87.9863   1
  -2  -4  -6 767.237 83.7163   1
  -4   2  -6 711.671 82.4864   1
   4  -2   6 702.479 59.5251   1
  -4   2  -6 702.032 60.0451   1
   2   4   6 512.266 73.5091   1
  -2  -4  -8 109.748 65.5902   1
  -4   2  -8 119.239 59.9762   1
   4  -2   8 121.628 65.6138   1
   2   4   8 162.765 64.4750   1
  -4   2   8 110.402 79.2522   1
  -4   2  -8 173.579 73.2789   1
  -2  -4  -8 181.345 61.3647   1
  -2  -4   8 75.0490 63.0254   1
   4  -2   8 74.8303 63.9837   1
   2   4   8 171.166 59.3736   1
   2   4  -8 203.571 69.2561   1
   4  -2  -8 74.3254 81.8539   1
   4  -1   1 31943.2 241.874   1
  -4   1  -1 30537.6 237.910   1
  -4   1  -3 1165.55 61.1009   1
  -4   1   3 656.503 47.3990   1
   4  -1   3 1118.28 63.5019   1
  -4   1  -3 795.017 88.3725   1
   1   4   3 1194.02 61.3719   1
  -1  -4   3 1078.53 59.4671   1
   4  -1   3 624.766 86.5942   1
  -1  -4  -3 1034.53 60.5930   1
   1   4  -3 1109.03 62.9637   1
   4  -1   5-29.3564 65.4968   1
  -4   1  -5 2.04507 70.2803   1
  -1  -4  -5-7.88400 54.4954   1
  -4   1   5 139.925 85.1303   1
  -4   1  -5 116.516 51.4825   1
  -1  -4   5 123.629 57.1646   1
   1   4   5 58.8559 66.9040   1
   4  -1   5 113.888 52.6392   1
   1   4  -5 83.5383 59.6300   1
  -1  -4  -5 16.0737 71.2159   1
   4  -1  -5 184.487 91.7998   1
   1   4   5 103.978 54.5378   1
  -4   1  -7-21.4830 71.9673   1
  -1  -4  -7 151.120 71.9410   1
  -1  -4  -7 124.680 64.4201   1
   4  -1  -7 135.511 87.3261   1
   1   4   7 27.4994 68.4674   1
   1   4   7 78.9160 58.1452   1
   4  -1   7 212.910 67.3663   1
   1   4  -7 40.9729 65.5886   1
  -1  -4   7-65.9934 60.7834   1
   4  -1   7 2.24596 67.3413   1
  -4   1   7 65.0125 82.6143   1
  -4   1  -7 219.823 65.6526   1
  -4   0   0 12482.3 155.165   1
   4   0   0 11165.5 148.880   1
   0   4   2 184.303 55.2244   1
   0   4  -2 201.143 39.9182   1
   4   0   2 358.985 91.3487   1
   4   0  -2 194.045 54.2524   1
  -4   0   2 172.276 53.3124   1
   0  -4  -2 115.195 53.8200   1
  -4   0  -2 231.804 89.3936   1
   0  -4   2 102.933 40.0051   1
  -4   0  -4 1089.43 94.0454   1
   0  -4   4 1238.59 60.8979   1
  -4   0  -4 1093.79 66.6372   1
   4   0  -4 1139.48 35.7253   1
  -4   0   4 1079.02 34.1030   1
   4   0   4 1219.21 94.5427   1
   4   0  -4 911.316 104.599   1
   0  -4  -4 1008.86 71.9268   1
   0   4   4 1073.88 74.2432   1
   0   4  -4 1087.48 61.4030   1
   4   0   4 1022.65 64.6938   1
  -4   0   4 1217.19 105.292   1
  -4   0  -6 389.809 71.9556   1
  -4   0   6 463.347 89.5044   1
   4   0   6 317.958 58.3286   1
   0  -4   6 293.612 54.7452   1
   0   4   6 332.900 59.9254   1
   0   4   6 170.836 58.4020   1
   4   0   6 181.617 61.8116   1
   0  -4  -6 346.864 60.4567   1
   4   0  -6 394.170 85.5932   1
  -4   0  -6 132.571 51.4713   1
   0   4  -6 263.625 56.7286   1
  -4   0  -8 8.61928 58.6175   1
   0  -4  -8 4.15708 61.6244   1
   0   4  -8 26.1005 57.4320   1
  -4   0   8 23.6038 16.5259   1
   0  -4   8-14.7514 53.4738   1
   0   4   8 97.6476 60.3953   1
   4   0  -8 125.002 81.2803   1
   0   4  -8-8.46785 54.5635   1
  -4   0   8 194.762 81.4023   1
   0  -4   8 14.6737 52.5538   1
   0  -4  -8-13.4312 59.7281   1
  -4   0  -8 67.9726 63.1889   1
   4   0   8 33.2271 58.1474   1
   4   0   8 11.8717 60.8129   1
   4   0  -8 53.0875 20.9016   1
   0   4   8-76.8990 58.3421   1
   4   1   1 29130.7 219.242   1
  -4  -1   1 28126.2 178.294   1
   1  -4  -1 27599.0 142.806   1
   4   1  -1 27385.3 180.393   1
   1  -4  -3 122.173 64.2517   1
  -1   4   3-33.3707 64.6145   1
  -4  -1  -3 100.945 53.0169   1
   4   1   3-84.1578 52.5548   1
   4   1   5 131.654 49.9948   1
  -1   4  -5 9.69445 70.5951   1
  -4  -1  -5 14.7945 48.6789   1
  -4  -1  -5 91.9878 69.3629   1
   1  -4  -5 56.2512 67.5442   1
  -1   4   5 88.7170 66.5706   1
   4   1   5 100.062 65.6467   1
   1  -4   5-11.2793 49.0356   1
  -4  -1   5-81.3417 79.6110   1
   4   1  -5 80.0588 88.5977   1
  -4  -1  -7 251.095 68.1362   1
   4   1   7 120.721 63.6687   1
   1  -4   7 15.1090 59.0205   1
  -1   4  -7 151.633 58.8953   1
   4   1  -7-2.27121 88.8970   1
  -1   4   7 22.0618 72.4527   1
  -4  -1   7 245.970 83.8900   1
  -4  -1  -7-34.9733 68.6919   1
   1  -4  -7 23.5617 71.3635   1
   4   1  -7 12.2253 14.0821   1
   4   1   7-74.6574 61.8590   1
  -1   4  -7 110.080 63.6951   1
   1  -4   7 112.376 57.1429   1
   4   2   0 13655.1 177.743   1
  -4  -2   0 13755.4 178.703   1
   4   2   2 4120.04 88.1626   1
  -4  -2  -2 4357.80 91.3732   1
  -4  -2   4 96.4199 92.9643   1
  -4  -2  -4 176.085 57.3816   1
  -2   4  -4 338.808 57.6033   1
   4   2  -4-11.4889 89.9378   1
   4   2   4 215.768 55.8804   1
   2  -4  -4 413.448 91.3507   1
   2  -4   4 113.290 55.3072   1
  -2   4   4 395.565 85.8634   1
  -2   4  -6 416.768 68.0064   1
   4   2   6 395.253 67.6339   1
   4   2   6 286.221 61.6587   1
  -4  -2  -6 432.716 74.5292   1
   2  -4  -6 189.893 71.0926   1
   2  -4   6 398.913 63.4462   1
  -4  -2  -6 432.430 61.9335   1
  -4  -2   6 375.907 86.2664   1
  -2   4   6 317.435 73.8222   1
  -2   4  -6 287.727 54.9852   1
   2  -4   6 272.880 52.4494   1
   4   2  -6 463.740 83.6822   1
  -4  -2  -8 208.797 69.2588   1
   4   2  -8 350.941 80.6453   1
   4   2  -8 136.230 28.4645   1
   2  -4   8 49.7418 55.3901   1
   4   2   8 184.502 62.5828   1
  -4  -2   8 287.215 80.7746   1
  -4  -2  -8 200.934 69.9502   1
  -2   4   8 294.810 74.2827   1
  -2   4  -8 91.8290 53.9912   1
   2  -4  -8 200.122 72.4740   1
   2  -4   8 130.086 55.7510   1
  -2   4  -8 131.936 63.0444   1
   4   2   8 244.264 63.6503   1
  -4  -3  -1 20670.7 212.869   1
   4   3   1 20402.1 211.235   1
  -4  -3   1 19557.0 188.041   1
   3  -4   3 387.896 49.5683   1
  -4  -3  -3 424.742 56.8844   1
   3  -4  -3 478.506 92.5419   1
   4   3   3 575.100 60.0597   1
   4   3   3 720.820 93.6546   1
   3  -4   3 354.137 94.0591   1
  -3   4  -3 733.079 97.8211   1
  -3   4  -3 468.416 51.7012   1
  -4  -3  -3 604.402 98.5950   1
  -3   4   3 369.439 91.6276   1
  -3   4  -5 611.959 54.1333   1
   3  -4  -5 545.781 88.1935   1
  -3   4  -5 546.005 77.6606   1
   3  -4   5 416.161 69.9786   1
  -4  -3   5 534.051 84.9179   1
   4   3  -5 337.565 82.9602   1
   4   3   5 570.887 57.6124   1
  -4  -3  -5 401.958 81.4202   1
   4   3   5 398.489 80.8039   1
  -3   4   5 392.884 85.5540   1
   3  -4   7 99.3913 59.3129   1
  -4  -3  -7 115.961 67.4006   1
   4   3  -7 187.519 84.8994   1
   4   3   7 31.4347 68.5948   1
  -3   4  -7 94.7018 62.7682   1
   3  -4  -7 56.9673 80.5639   1
  -3   4   7 278.130 81.9048   1
  -4  -3  -7 83.9241 76.9553   1
  -3   4  -7 255.168 74.7333   1
   3  -4   7 274.096 68.4422   1
   4   3   7 341.946 76.3950   1
   4   4   0 446.458 118.544   1
  -4  -4   0 527.797 115.817   1
   4   4   2 4574.69 82.4661   1
   4   4   2 3587.69 132.381   1
  -4   4  -2 4197.56 86.7763   1
   4  -4   2 3824.83 82.4038   1
   4  -4   2 3866.61 128.526   1
  -4  -4  -2 3795.00 134.884   1
  -4  -4  -2 4456.43 82.5292   1
  -4   4  -2 3628.66 129.918   1
   4  -4  -4 2269.39 118.533   1
  -4  -4  -4 2242.63 116.092   1
   4   4  -4 2112.47 101.960   1
   4   4   4 2126.26 112.225   1
  -4  -4  -4 2101.87 75.1731   1
  -4   4  -4 2138.55 108.113   1
  -4   4   4 2001.67 112.366   1
   4  -4   4 2222.07 109.406   1
   4  -4   4 2127.14 69.9043   1
   4   4   4 2436.47 74.4692   1
  -4   4  -4 2471.27 73.0469   1
   4   4   6 337.646 66.0262   1
  -4  -4   6 481.205 82.8758   1
  -4   4  -6 337.416 78.0438   1
  -4   4   6 611.081 96.7831   1
  -4   4  -6 334.386 53.7339   1
  -4  -4  -6 252.800 62.9994   1
   4   4  -6 351.944 79.1552   1
  -4  -4  -6 304.910 79.5956   1
   4   4   6 439.946 80.3906   1
   4  -4   6 196.660 71.1566   1
   4  -4   6 443.968 56.5216   1
   4  -4  -6 567.651 93.7494   1
   4  -4  -8 31.5052 82.1890   1
  -4  -4  -8 79.3434 70.5887   1
   4   4   8 30.1316 62.6441   1
  -4   4  -8 36.2921 67.1750   1
  -4  -4  -8-43.4763 59.8885   1
   4   4   8-55.7561 55.9851   1
  -4  -4   8 109.500 73.6864   1
   4  -4   8-55.4001 54.6734   1
   4  -4   8 27.9851 67.6463   1
  -4   4  -8 49.2777 58.9390   1
  -4   4   8 134.752 80.0388   1
   4   4  -8 102.093 76.7877   1
  -5   4  -1 191.845 154.671   1
   4   5   1 283.321 59.3139   1
   5  -4   1 271.941 150.071   1
  -4  -5  -1 214.918 61.7661   1
   4   5   3 243.020 58.0226   1
  -5   4  -3 160.339 94.2683   1
   5  -4   3 410.870 79.0037   1
   5  -4   3 105.897 95.0705   1
   4   5   3 497.199 109.792   1
  -4  -5  -3 180.042 108.068   1
  -4  -5  -3 219.616 57.0945   1
   5  -4   5-36.3474 46.2726   1
  -5   4  -5 77.4586 48.1860   1
   4   5   5 18.4421 54.7043   1
   4   5   5 238.180 82.3014   1
  -4  -5  -5 66.1212 53.9427   1
   5  -4  -5 39.8376 88.4987   1
   4   5  -5 84.0513 75.1814   1
  -5   4  -5 190.246 81.0776   1
  -5   4   5 99.6104 89.3389   1
  -4  -5   5-19.3024 71.3217   1
   5  -4   5 106.449 71.7748   1
  -4  -5  -5 230.124 85.6075   1
   5  -4   7 698.585 88.1512   1
  -4  -5   7 566.364 85.4332   1
   4   5  -7 792.215 95.0330   1
   5  -4   7 767.069 65.7549   1
   4   5   7 587.407 88.6759   1
  -4  -5  -7 611.877 89.5435   1
  -5   4  -7 395.872 89.1125   1
   5  -4  -7 466.152 103.435   1
  -5   4   7 442.587 101.021   1
  -5   3   0-182.108 99.9770   1
   3   5   0-221.388 92.9005   1
  -3  -5   0-170.160 93.7607   1
   5  -3   0-183.044 101.816   1
   3   5   2 144.849 45.8621   1
   5  -3   2 428.505 91.8659   1
  -3  -5  -2 132.331 46.5392   1
  -5   3  -2 390.893 93.7907   1
  -5   3  -4 230.925 94.4919   1
  -3  -5   4 83.0850 74.8574   1
  -5   3  -4 124.599 58.4030   1
  -3  -5  -4 51.3246 89.6051   1
   5  -3   4 132.029 55.5488   1
   5  -3   4 95.1409 86.0582   1
   5  -3   6 234.808 75.4494   1
  -3  -5  -6 14.8818 78.0801   1
   3   5   6 327.387 60.3492   1
  -3  -5   6 334.831 73.3408   1
   3   5   6 157.955 75.7192   1
  -5   3  -6 111.953 78.8558   1
   3   5  -6 187.241 72.2296   1
   5  -3  -6 320.588 93.7993   1
   5  -3   6 210.563 51.8248   1
  -5   3   6 177.192 90.7768   1
   5  -3   8 199.432 72.8910   1
  -3  -5  -8 185.216 56.3816   1
   3   5   8 54.3322 64.0572   1
   5  -3   8 370.845 61.6884   1
   3   5   8 325.322 63.7668   1
  -3  -5  -8 245.015 74.5017   1
  -5   3  -8 226.510 56.3689   1
  -3  -5   8 299.862 72.4594   1
   5  -3  -8 216.124 84.9517   1
  -5   3  -8 296.963 81.5315   1
  -5   3   8 126.322 84.5075   1
   3   5  -8 256.781 73.0478   1
  -5   2   1 5080.04 115.746   1
   2   5   1 4765.99 60.9838   1
  -2  -5  -1 4766.25 60.5935   1
  -5   2  -1 5001.74 176.390   1
  -5   2  -1 4118.89 134.664   1
   5  -2   1 4548.89 136.517   1
   5  -2  -1 4896.48 118.552   1
   5  -2   1 4870.83 173.008   1
   5  -2  -3-50.4024 65.1966   1
   5  -2   3 44.3476 89.6974   1
   2   5   3 141.922 57.2694   1
  -5   2  -3 195.587 73.0680   1
  -5   2   3 18.5563 61.0174   1
   5  -2   3 17.0076 71.2967   1
  -5   2  -3 253.402 102.072   1
  -2  -5  -5-147.827 68.2783   1
  -5   2   5 59.8704 91.4875   1
   2   5  -5-78.1835 60.0681   1
   2   5   5 74.0866 53.9148   1
  -5   2  -5-26.8688 49.7020   1
   5  -2   5 31.7275 51.8626   1
  -2  -5   5 1.31437 57.5628   1
  -2  -5  -5 76.4860 54.3412   1
   5  -2  -5 139.051 91.2406   1
   5  -2   5 157.206 78.9647   1
  -5   2  -5-66.8335 74.6298   1
   2   5   5-58.3318 68.6346   1
   2   5  -7 175.472 70.5969   1
  -5   2   7 438.790 99.9173   1
  -5   2  -7 204.362 57.9413   1
  -2  -5  -7 185.230 66.2261   1
  -2  -5   7 384.759 71.7149   1
   2   5   7 190.344 78.6434   1
  -5   2  -7 195.070 81.9125   1
   5  -2  -7 250.126 97.2223   1
  -2  -5  -7 305.049 83.3762   1
   5  -2   7 152.163 59.1019   1
   2   5   7 238.459 62.5559   1
   5  -2   7 227.229 81.0507   1
   5  -1   0 1605.91 124.553   1
  -5   1   0 1760.76 122.147   1
   5  -1  -2 5020.18 97.9665   1
  -5   1   2 4601.79 93.6986   1
  -5   1  -2 5414.93 137.799   1
   5  -1   2 4576.87 101.555   1
   5  -1   2 5827.25 136.100   1
   1   5  -2 4691.71 66.6976   1
  -5   1  -2 4996.55 104.566   1
  -1  -5  -2 4760.50 71.4808   1
   5  -1   4 113.577 60.2322   1
   5  -1  -4 19.9995 45.0770   1
  -1  -5   4 189.391 56.4518   1
   5  -1   4 16.4716 86.8185   1
   1   5   4-17.4533 55.8139   1
  -5   1  -4 47.0345 58.9396   1
  -5   1  -4 160.757 88.7892   1
  -5   1   4 31.8565 41.5863   1
   1   5  -4 57.5846 58.4296   1
  -1  -5  -4 17.3937 60.3810   1
  -5   1  -6 125.448 50.4056   1
   5  -1  -6-8.96280 88.3018   1
  -1  -5  -6 26.9210 55.8986   1
   5  -1   6 85.9729 48.9912   1
  -1  -5   6-34.8687 53.8148   1
   1   5   6 77.1455 56.5689   1
   1   5   6 13.1469 63.4410   1
   1   5  -6 81.3865 56.5573   1
  -5   1  -6-2.48692 70.2087   1
   5  -1   6 80.0922 68.7996   1
  -5   1   6 93.6936 85.1454   1
  -1  -5  -8 88.8155 67.9008   1
  -1  -5   8-38.4555 54.4861   1
   5  -1   8 32.0437 59.8911   1
   1   5   8 91.2943 65.2770   1
   5  -1   8 102.135 63.2873   1
   1   5  -8-22.6310 58.0052   1
  -5   1  -8 50.6556 57.2386   1
  -1  -5  -8-86.5704 59.5612   1
   1   5   8 4.10956 56.0092   1
   5  -1  -8 54.1183 79.9047   1
  -5   1   8 128.671 82.5361   1
  -5   1  -8 125.674 68.1915   1
   0   5   1 20360.0 108.279   1
   0  -5  -1 21269.8 107.061   1
  -5   0   3 111.178 47.0365   1
   0   5  -3 111.577 43.9191   1
  -5   0  -3 97.7403 89.0592   1
   5   0  -3 274.142 51.7015   1
   0  -5   3 140.698 43.4672   1
   5   0   3 170.867 65.9823   1
  -5   0  -3 169.242 61.9313   1
   0   5   3 234.433 58.2979   1
   0  -5  -3 212.347 59.9434   1
   5   0   3 147.965 89.0600   1
   5   0  -5 368.464 93.0687   1
   0   5  -5 301.404 51.8901   1
   0  -5   5 319.071 50.7962   1
   5   0   5 244.995 71.3829   1
   0   5   5 409.799 62.6268   1
  -5   0  -5 304.953 53.9042   1
   5   0   5 321.695 53.1847   1
  -5   0  -5 472.579 80.1614   1
  -5   0   5 309.396 26.9444   1
   5   0  -5 320.614 29.2254   1
   0  -5  -5 308.737 59.8278   1
  -5   0   5 239.557 89.4432   1
   5   0  -7 146.634 89.8852   1
   0  -5   7 77.2642 56.6340   1
   0   5  -7-62.1945 56.9433   1
   5   0   7-27.2904 69.2890   1
   0  -5  -7-50.1086 64.7698   1
  -5   0  -7 81.5275 61.3774   1
  -5   0  -7 13.1649 74.4718   1
   0   5   7 95.3254 66.2906   1
   5   0   7 55.2322 57.2972   1
  -5   0   7-69.5532 89.5290   1
   5   1   0-156.579 97.2624   1
  -5  -1   0 74.6082 101.097   1
  -5  -1  -2 5861.94 133.392   1
  -5  -1   2 6321.49 96.4243   1
   5   1   2 6515.27 106.428   1
  -1   5   2 7000.95 103.148   1
  -1   5  -2 6647.95 60.9001   1
  -5  -1  -2 6614.05 107.343   1
   5   1   2 6174.40 130.491   1
   1  -5   2 6676.44 60.1834   1
   5   1   4 19.2346 58.2997   1
   5   1   4 82.5675 80.2118   1
   1  -5   4-15.5523 46.8247   1
  -5  -1  -4 57.7792 59.1513   1
   5   1  -4 17.4414 38.5908   1
  -5  -1  -4 170.512 81.0484   1
  -1   5   4-16.3832 69.9976   1
   1  -5  -4-36.0679 67.7570   1
  -5  -1   4 91.4674 40.3915   1
  -1   5  -4 52.9158 48.5010   1
   1  -5   6-10.6826 46.6601   1
   5   1  -6 13.0492 84.8752   1
  -1   5   6 88.6190 62.1850   1
  -5  -1   6 40.6465 15.1027   1
   5   1  -6 2.75350 15.0161   1
  -5  -1  -6 8.80481 50.4092   1
  -5  -1   6 97.3362 83.1458   1
   1  -5  -6 141.568 67.0581   1
  -5  -1  -6 139.211 69.0331   1
   5   1   6-26.7069 50.8592   1
  -1   5  -6 91.0686 50.1260   1
   5   1   6 64.8046 66.1394   1
   5   1   8 140.260 63.9072   1
  -5  -1  -8 30.0479 66.7435   1
  -5  -1   8 78.4781 79.1294   1
  -1   5   8 179.197 67.2552   1
   1  -5   8 206.162 56.3513   1
   1  -5   8-40.3313 57.3569   1
  -5  -1  -8 189.619 59.4504   1
   5   1  -8 134.679 82.3734   1
   1  -5  -8 69.6929 70.9863   1
   5   1   8 207.075 64.1081   1
  -1   5  -8 121.158 56.3419   1
  -1   5  -8 147.565 60.1656   1
   5   1  -8 16.6456 7.83660   1
   5   2   1 6485.52 145.056   1
  -2   5  -1 6829.71 104.010   1
   5   2   1 6908.29 156.931   1
  -5  -2   1 6301.53 129.066   1
   5   2  -1 6570.53 132.910   1
  -5  -2  -1 6874.02 148.572   1
  -5  -2  -1 6807.74 158.415   1
   2  -5   1 6118.87 97.0799   1
   2  -5   3 96.0603 42.9375   1
  -5  -2  -3 123.827 91.2844   1
   5   2   3 96.7199 62.6680   1
   5   2  -3 76.3182 59.7885   1
  -2   5  -3 88.4146 42.9716   1
  -5  -2  -3 106.931 63.8787   1
   5   2   3 193.431 90.3927   1
  -5  -2   3 140.434 57.5556   1
  -2   5  -5 11.0345 50.0883   1
   5   2  -5-23.5267 85.5954   1
   5   2   5 84.2554 50.6197   1
  -5  -2  -5 44.4894 49.7235   1
   5   2   5-29.9718 67.8685   1
   2  -5  -5 9.68696 66.9771   1
  -2   5  -5 135.364 79.2330   1
  -2   5   5-53.4001 70.6023   1
  -5  -2  -5 7.02207 72.3724   1
  -5  -2   5-47.1514 83.8739   1
  -2   5   7-57.1283 72.8054   1
  -2   5  -7 105.973 75.0434   1
  -5  -2  -7 54.8289 73.8473   1
  -2   5  -7-33.6571 55.8427   1
  -5  -2   7 24.1805 88.3168   1
   5   2   7 168.547 70.0184   1
   5   2  -7 91.8947 89.7374   1
   2  -5   7 9.56196 54.5814   1
  -5  -2  -7 151.912 57.7539   1
   2  -5   7 72.0627 67.3495   1
   5   2   7 38.7733 64.7013   1
   2  -5  -7 225.866 75.4918   1
   5   3   0-206.458 105.233   1
   5   3  -2 734.804 83.8052   1
   3  -5   2 1215.78 61.4973   1
  -5  -3   2 663.024 80.1755   1
  -5  -3  -2 1325.43 79.2208   1
  -5  -3  -2 836.922 104.692   1
   5   3   2 1250.42 83.5940   1
   5   3   2 747.299 99.4360   1
  -3   5  -2 1279.34 63.0577   1
  -3   5  -4 328.981 100.635   1
   3  -5   4 485.935 50.8379   1
  -5  -3  -4 318.825 94.0426   1
   5   3   4 404.124 90.2230   1
  -3   5  -4 478.148 52.5598   1
   3  -5   4 234.200 91.1672   1
  -5  -3  -4 271.290 61.7866   1
  -3   5   4 465.178 90.5615   1
   5   3   4 311.609 59.3145   1
   3  -5  -4 650.902 96.0676   1
  -3   5  -6 298.090 76.0225   1
  -5  -3  -6 60.6510 51.6202   1
   5   3   6 103.578 56.1693   1
   3  -5   6 109.026 71.1266   1
  -3   5   6 166.973 79.8594   1
  -5  -3  -6 114.581 77.8247   1
   3  -5  -6 323.177 82.5622   1
   5   3  -6-21.0911 82.9554   1
  -3   5  -6 267.005 54.7693   1
   5   3   6 111.847 72.2501   1
  -5  -3   6 102.723 81.5083   1
   5   3  -8 41.2096 77.6534   1
   3  -5   8 73.5694 51.0698   1
   5   3   8 229.442 63.7824   1
   3  -5  -8 34.3359 67.3898   1
  -5  -3   8 191.415 78.2490   1
  -3   5  -8 33.3071 54.5078   1
  -5  -3  -8 111.409 62.3093   1
   5   3   8 10.9303 62.0118   1
   3  -5   8 59.9972 59.6857   1
  -5  -3  -8-3.00213 71.6749   1
  -3   5   8-49.5748 71.2396   1
  -3   5  -8 114.382 66.9069   1
   5   4   1 2432.23 128.733   1
   4  -5   1 2801.69 141.104   1
  -5  -4  -1 3714.18 111.859   1
   5   4   1 3444.78 115.519   1
  -5  -4  -1 2370.93 129.106   1
  -4   5  -1 2998.65 147.535   1
   4  -5   3 693.718 61.9282   1
   5   4   3 573.334 104.747   1
  -4   5  -3 669.516 65.6072   1
  -5  -4  -3 511.828 107.956   1
  -4   5  -3 637.997 111.763   1
   5   4   3 701.881 65.3215   1
  -5  -4  -3 531.250 65.5313   1
   4  -5   3 286.030 105.576   1
  -4   5  -5 225.420 79.9536   1
  -4   5   5 411.181 86.4849   1
  -4   5  -5 555.312 51.4689   1
   5   4   5 543.231 54.7878   1
  -5  -4  -5 367.258 86.2008   1
   4  -5  -5 420.693 88.0852   1
   4  -5   5 504.189 80.7070   1
   5   4  -5 432.090 88.1819   1
  -4   5  -7 247.975 59.3605   1
  -5  -4   7 54.1253 86.0474   1
   4  -5  -7 316.382 88.8361   1
   5   4   7 74.2254 64.9118   1
  -5  -4  -7 152.867 63.8603   1
   4  -5   7 264.497 76.5816   1
   5   4  -7 84.6457 88.6650   1
   4  -5   7 209.717 60.3568   1
  -4   5   7 73.6195 90.8637   1
  -4   5  -7 264.193 79.1826   1
   5   5   0-170.371 103.374   1
  -5  -5   0-106.611 101.319   1
  -5  -5  -2 844.949 117.745   1
   5   5   2 806.883 72.6754   1
   5  -5   2 605.512 86.4928   1
  -5  -5  -2 847.814 76.3891   1
   5   5   2 864.803 118.067   1
  -5   5  -2 760.231 97.6970   1
  -5   5  -2 444.162 111.827   1
   5  -5   2 371.488 107.923   1
  -5  -5  -4 119.032 91.7343   1
  -5   5  -4 311.262 91.8124   1
   5  -5   4-33.9912 83.6610   1
   5   5   4 276.404 55.6922   1
   5   5   4 234.580 95.4193   1
   5  -5   4 287.169 55.7852   1
  -5  -5  -4 159.468 54.7465   1
  -5   5  -4 253.308 57.3812   1
   5  -5   6 185.869 75.3325   1
  -5   5  -6 205.667 53.2606   1
  -5  -5  -6 117.217 87.6537   1
  -5  -5  -6 154.363 55.6545   1
   5   5  -6-127.191 78.8962   1
   5   5   6-5.58825 74.4517   1
   5  -5  -6 275.074 97.3690   1
   5   5   6 116.169 56.7698   1
  -5  -5   6-15.9544 79.6472   1
   5  -5   6 55.3953 50.6761   1
  -5   5  -6 68.7264 77.3821   1
  -5   5   6 198.442 95.1954   1
   5   5   8 6.22281 66.3686   1
  -5  -5  -8 99.6818 73.9260   1
   5   5  -8 27.6150 75.8971   1
  -5   5   8-101.231 77.6229   1
  -5   5  -8 6.18184 70.1442   1
   5  -5   8 70.3265 69.5344   1
   5  -5  -8-59.5369 78.4148   1
  -5  -5   8 77.1744 75.8786   1
   5  -5   8-1.93434 50.9214   1
   5   5   8 9.20294 60.7411   1
  -5  -5  -8 149.995 62.4050   1
  -5   5  -8 123.640 51.8475   1
   5   6   1 154.306 74.8142   1
  -5  -6  -1 184.244 72.3178   1
  -6   5  -1 132.678 108.774   1
   6  -5   1 293.392 113.229   1
   5   6   3 188.222 107.739   1
   6  -5   3 223.046 71.0517   1
   5   6   3 252.263 57.7363   1
  -5  -6  -3 243.128 58.6412   1
  -6   5  -3 113.189 70.3543   1
  -6   5  -3 186.111 100.695   1
   6  -5   3 215.475 100.794   1
  -5  -6  -3 253.872 109.683   1
   6  -5   5 112.247 50.4610   1
  -6   5  -5 99.4202 53.2473   1
  -5  -6  -5-34.7480 46.3156   1
  -5  -6  -5-50.3020 85.2976   1
   6  -5   5 155.450 79.3914   1
  -6   5  -5 86.9582 79.8299   1
   5   6  -5 72.6214 76.8389   1
   5   6   5 22.8301 82.4632   1
   5   6   5-25.8928 49.1169   1
  -5  -6  -7 6.42372 89.1833   1
  -6   5  -7 28.4892 81.9972   1
   6  -5   7 14.6748 73.3151   1
   5   6   7 11.8910 78.2574   1
   6  -5   7 60.5652 53.9680   1
  -6   5   7 113.108 94.3719   1
   5   6  -7 70.8107 85.1924   1
   5   6   7 115.357 69.7957   1
   6  -5  -7-59.2322 92.1720   1
  -6   5  -7 105.694 53.1327   1
  -5  -6   7 22.5084 82.5786   1
  -5  -6  -7 131.411 60.5589   1
   4   6   0 14.4800 96.5325   1
  -4  -6   0-34.6608 94.8293   1
   6  -4   0 154.409 104.345   1
  -6   4   0 264.486 104.184   1
   4   6   2 2765.07 69.9209   1
  -4  -6  -2 2949.65 70.5819   1
  -6   4  -2 3118.20 127.159   1
  -6   4  -2 3064.02 127.271   1
   6  -4   2 3484.67 129.104   1
   6  -4   2 2422.44 123.810   1
   4   6   4 228.162 94.5013   1
  -6   4  -4-31.0135 61.4824   1
  -4  -6  -4 74.8494 51.0861   1
   6  -4   4 271.225 89.4044   1
  -6   4  -4 293.655 92.2528   1
   4   6  -4 151.359 78.9149   1
   6  -4   4-17.2577 60.6458   1
   4   6   4 66.4537 51.2240   1
   4   6  -6 283.288 80.1260   1
  -4  -6  -6 437.349 91.8728   1
   6  -4   6 536.307 60.4275   1
   6  -4  -6 397.505 100.190   1
  -6   4  -6 276.662 88.0507   1
  -6   4  -6 409.087 59.7346   1
   6  -4   6 398.520 87.5533   1
  -6   4   6 409.354 103.249   1
  -4  -6   6 512.837 83.5227   1
   4   6   6 594.037 68.5082   1
   4   6   6 242.472 89.4460   1
  -6   4   8 142.393 92.0100   1
   4   6   8 175.721 71.3221   1
  -4  -6   8 194.351 73.0908   1
   4   6   8 251.650 61.3994   1
  -6   4  -8 116.706 52.1002   1
  -6   4  -8 149.168 76.4762   1
  -4  -6  -8 257.563 61.1308   1
  -4  -6  -8 217.636 79.1013   1
   4   6  -8 309.743 77.3926   1
   6  -4   8 205.759 54.5500   1
   6  -4   8 257.459 72.2819   1
   3   6   1 651.170 48.0540   1
   6  -3   1 340.313 161.494   1
  -6   3  -1 828.515 103.383   1
   6  -3   1 763.264 101.172   1
  -6   3   1 814.125 89.4166   1
  -3  -6  -1 552.222 48.9469   1
  -6   3  -3 1987.64 91.1358   1
   3   6   3 1534.81 65.7627   1
  -6   3   3 1332.66 89.6770   1
   6  -3   3 1588.14 115.457   1
  -6   3  -3 1757.37 123.447   1
  -3  -6  -3 1924.02 65.5058   1
   6  -3   3 2131.20 90.5566   1
   6  -3   5 106.618 52.6340   1
  -3  -6  -5 294.351 84.1326   1
   3   6   5 276.534 57.8947   1
  -3  -6  -5 196.340 57.1062   1
  -6   3  -5 176.689 86.8968   1
  -6   3  -5 21.8419 51.5863   1
   3   6   5 27.6046 80.3160   1
   6  -3   5 145.260 79.6280   1
   3   6  -5 48.1976 67.2481   1
   3   6   7 522.702 67.3858   1
  -3  -6  -7 297.631 91.0309   1
   6  -3   7 516.186 62.5915   1
   6  -3   7 645.442 94.7550   1
  -6   3   7 436.349 98.7042   1
  -6   3  -7 541.947 99.9595   1
  -3  -6   7 595.707 79.6268   1
   6  -3  -7 567.864 110.261   1
   3   6   7 470.748 89.8783   1
  -6   3  -7 671.781 65.5980   1
  -3  -6  -7 602.003 72.0025   1
  -6   2   0 1471.37 110.812   1
  -2  -6   0 1085.26 47.0002   1
   2   6   0 1138.60 45.2905   1
   6  -2   0 1392.85 109.470   1
  -6   2  -2 267.660 103.372   1
  -2  -6  -2 32.9633 43.4156   1
  -6   2  -2 139.446 93.6101   1
   6  -2   2 157.140 97.6912   1
  -6   2   2 90.8818 67.3237   1
   6  -2  -2 213.100 73.0043   1
   6  -2   2-47.8545 95.5330   1
   2   6   2 6.90847 47.6685   1
  -6   2  -4 105.686 63.1564   1
   2   6   4 83.8515 54.4741   1
   2   6  -4 222.024 67.8553   1
   6  -2  -4-7.51250 59.5417   1
   6  -2   4 185.963 62.8846   1
  -6   2  -4 137.152 97.7432   1
  -6   2   4-68.8473 52.4786   1
   6  -2   4 320.785 99.2187   1
  -2  -6  -4 42.0778 54.9209   1
   6  -2  -6 1217.20 109.617   1
  -2  -6   6 1578.08 80.5237   1
   6  -2   6 1602.57 72.4118   1
  -6   2  -6 1555.68 73.8050   1
   2   6   6 1495.64 74.4637   1
  -6   2  -6 1128.96 98.5533   1
  -6   2   6 1491.65 111.382   1
   2   6  -6 1650.60 81.3453   1
   6  -2   6 1437.52 100.038   1
  -2  -6  -6 1605.48 78.7441   1
  -6   2  -8 691.085 63.1998   1
  -6   2   8 768.506 102.449   1
   6  -2  -8 386.640 98.7745   1
   2   6  -8 761.786 76.9335   1
  -6   2  -8 638.454 88.9102   1
   6  -2   8 534.292 81.8529   1
  -2  -6  -8 411.166 80.3774   1
  -2  -6   8 719.797 69.2952   1
   2   6   8 459.284 80.5247   1
   1   6   1 6770.73 63.8456   1
  -6   1  -1 7633.20 200.302   1
   6  -1   1 6818.32 192.440   1
  -1  -6  -1 6677.19 63.1198   1
   6  -1   1 6612.98 143.702   1
  -6   1  -1 6358.30 148.197   1
   1   6   3 2118.57 70.6330   1
  -1  -6  -3 1935.78 69.7535   1
   6  -1  -3 1948.18 80.8372   1
   1   6  -3 2642.83 67.9281   1
   6  -1   3 2092.39 118.402   1
   6  -1   3 2703.90 108.162   1
  -6   1  -3 2468.77 98.3234   1
  -6   1  -3 2360.40 121.858   1
  -1  -6   3 2436.92 66.2517   1
  -1  -6  -5 1150.34 68.7564   1
   1   6  -5 1398.13 65.2916   1
  -6   1  -5 1166.76 94.3949   1
   6  -1   5 968.768 88.0718   1
   1   6   5 1140.25 67.6449   1
  -6   1  -5 1277.68 67.5198   1
   6  -1   5 1476.23 70.0715   1
  -1  -6   5 1115.95 63.5451   1
  -1  -6   7-31.9609 60.4172   1
  -1  -6  -7 16.5505 61.9807   1
   1   6  -7 54.6199 63.3729   1
   6  -1  -7-2.56507 97.3714   1
  -6   1  -7 34.1300 54.4477   1
  -6   1   7-71.8800 86.6454   1
   1   6   7 1.83618 58.3546   1
   6  -1   7-5.45797 69.7362   1
   6  -1   7 11.7841 56.6399   1
  -6   1  -7-23.5700 76.0908   1
   0   6   0 17485.4 68.9472   1
   0  -6   0 18836.8 68.6674   1
   0  -6   2 3221.33 46.7504   1
  -6   0  -2 2957.77 123.031   1
   0  -6  -2 3413.72 70.9881   1
   6   0  -2 3327.81 91.7037   1
   6   0   2 2818.57 117.925   1
   0   6   2 3142.86 70.8257   1
  -6   0   2 2913.62 87.4323   1
   6   0   2 3978.35 118.601   1
   0   6  -2 3296.00 46.5583   1
  -6   0  -2 4245.79 118.902   1
   6   0   4-108.805 82.5324   1
   0  -6  -4 48.8632 61.1538   1
  -6   0  -4-2.56084 62.6621   1
   0   6   4-119.152 56.5321   1
   6   0  -4 43.8913 48.5771   1
  -6   0   4-33.2533 42.9371   1
   0   6  -4-27.8083 47.0542   1
   6   0   4-37.7105 58.0954   1
  -6   0  -4-39.9459 85.3063   1
   0  -6   4 25.7484 44.5588   1
   6   0   6 99.9296 52.4514   1
  -6   0   6-60.6407 89.9783   1
   0   6  -6 107.379 53.4228   1
   6   0   6 196.701 73.9512   1
   0  -6   6 2.62085 47.8620   1
   0   6   6 139.339 60.2961   1
  -6   0   6 87.2536 26.0136   1
   6   0  -6 51.6183 89.7428   1
  -6   0  -6 18.5361 51.0212   1
   0  -6  -6 19.5807 58.4012   1
  -6   0  -6-13.5391 73.9090   1
   6   0  -6 145.849 29.0319   1
   6   0   8 276.456 72.2053   1
  -6   0  -8 419.019 62.0317   1
   0  -6  -8 351.076 65.0265   1
   0   6   8 428.615 70.1145   1
  -6   0   8 69.5875 8.15808   1
   0  -6   8 254.757 55.6450   1
  -6   0   8 246.585 92.0170   1
   0   6  -8 212.554 59.2310   1
  -6   0  -8 211.184 73.8203   1
   6   0  -8 262.477 90.8460   1
  -6  -1  -1 4746.07 128.440   1
   6   1  -1 4358.90 107.840   1
  -6  -1   1 4483.91 109.023   1
   6   1   1 4577.72 126.918   1
  -6  -1  -1 3958.13 162.869   1
   6   1   1 3981.09 165.375   1
   6   1   3 1197.32 98.8927   1
   1  -6   3 2038.78 60.5441   1
   6   1   3 1043.96 95.2967   1
  -6  -1   3 1533.63 69.0977   1
  -1   6  -3 1652.99 58.4234   1
   6   1  -3 1445.89 70.4391   1
  -6  -1  -3 1239.60 104.046   1
  -1   6  -5 450.012 49.6229   1
   1  -6  -5 334.390 67.9952   1
   6   1   5 464.500 58.2770   1
  -1   6   5 399.105 68.5278   1
   6   1   5 586.598 77.9716   1
   1  -6   5 361.575 48.7633   1
  -6  -1  -5 536.716 60.5287   1
  -6  -1   7 4.83619 90.2503   1
   6   1  -7 35.0134 94.4422   1
  -6  -1  -7-8.48977 73.7411   1
  -1   6  -7-26.9145 54.5919   1
  -6  -1  -7-18.9173 53.8916   1
   1  -6   7 93.2009 54.7652   1
   6   1   7 95.5611 58.5351   1
   6   1   7-34.5106 68.2511   1
   1  -6  -7 66.5482 71.2980   1
  -1   6   7 183.653 71.3033   1
   6   1  -7 3.81140 15.4428   1
  -6  -2   0 3172.46 119.184   1
   6   2   0 3476.08 121.280   1
  -2   6   2 415.006 77.8494   1
   6   2   2 564.201 80.8437   1
   2  -6   2 387.168 40.9063   1
   6   2   2 506.370 89.4930   1
  -6  -2  -2 434.362 82.8926   1
  -6  -2   2 206.565 71.4643   1
   6   2  -2 261.260 72.1838   1
  -2   6  -2 501.224 43.0562   1
   2  -6  -2 375.301 76.1504   1
  -6  -2  -2 329.925 92.6757   1
   6   2  -4 106.945 53.9166   1
  -2   6   4 171.269 84.6485   1
  -6  -2   4 131.513 53.9361   1
   6   2   4 16.3115 59.6624   1
   2  -6   4 23.8340 45.3474   1
  -2   6  -4 35.8821 43.5460   1
  -6  -2  -4-15.2784 60.8210   1
   6   2   4 133.089 82.4307   1
  -6  -2  -4 251.048 86.4549   1
   2  -6  -6 453.706 76.9795   1
  -6  -2   6 363.209 94.0588   1
   6   2  -6 253.268 92.3739   1
  -6  -2  -6 225.481 54.8268   1
  -2   6   6 224.894 71.7180   1
   2  -6   6 236.429 53.0637   1
   6   2   6 432.448 60.9445   1
   6   2   6 514.234 81.3065   1
   2  -6  -8 38.0424 66.4467   1
  -2   6  -8 276.636 72.1884   1
  -2   6   8-12.0326 64.8870   1
   2  -6   8 81.5401 53.2618   1
   6   2   8 54.6060 52.3497   1
  -6  -2  -8 83.7154 71.3131   1
  -6  -2  -8 50.6890 52.4037   1
  -6  -2   8 257.577 88.3685   1
  -2   6  -8 87.9279 51.8768   1
   2  -6   8 312.239 72.7346   1
   6   2  -8 402.850 93.4338   1
   6   2   8 354.891 71.7126   1
   3  -6   1 1746.29 107.842   1
  -6  -3   1 1301.42 101.754   1
   6   3  -1 1307.01 103.665   1
  -3   6  -1 1498.20 112.854   1
   6   3   1 1642.98 115.097   1
  -6  -3  -1 1289.08 131.883   1
   6   3   1 1463.02 136.580   1
  -6  -3  -1 1260.27 110.499   1
   6   3   3 1132.10 82.3076   1
  -3   6   3 851.539 95.5783   1
   3  -6   3 893.461 54.0235   1
   6   3   3 1512.42 115.368   1
   3  -6  -3 758.988 97.9033   1
  -6  -3   3 1346.82 88.1815   1
   6   3  -3 1159.29 84.7960   1
  -3   6  -3 958.767 55.1038   1
  -6  -3  -3 1220.82 86.8994   1
  -6  -3  -3 1117.86 115.638   1
   3  -6  -5 479.966 81.6434   1
   6   3  -5 138.410 47.8419   1
  -3   6  -5 347.062 45.0352   1
  -3   6   5 320.996 83.1104   1
   3  -6   5 263.466 45.7050   1
   6   3   5 243.332 53.4421   1
  -6  -3  -5 265.761 54.6186   1
  -6  -3  -5 350.186 84.0246   1
   6   3   5 192.499 77.6567   1
   6   3   7 14.1583 54.0581   1
  -3   6   7 341.775 86.1192   1
  -6  -3   7 94.3541 88.9822   1
   6   3  -7 53.6105 88.5348   1
   3  -6  -7 134.990 81.2437   1
  -3   6  -7 269.655 63.5347   1
   3  -6   7 155.436 78.0209   1
  -6  -3  -7 155.393 60.0274   1
   3  -6   7 139.631 59.1657   1
  -6  -3  -7 280.572 87.4363   1
   6   3   7 315.585 84.9133   1
  -6  -4   0 353.379 107.116   1
   6   4   0 499.169 101.391   1
   6   4   2 3011.84 94.5295   1
  -4   6  -2 2490.99 89.4803   1
  -6  -4   2 2536.46 111.579   1
   6   4   2 2715.07 130.544   1
  -6  -4  -2 2749.20 92.2802   1
   6   4  -2 2866.01 115.443   1
  -6  -4  -2 2752.07 134.259   1
  -4   6   4 938.571 97.7875   1
   4  -6   4 826.301 53.8544   1
   6   4   4 668.841 97.0060   1
  -4   6  -4 480.575 105.437   1
   4  -6   6 289.820 53.2188   1
   4  -6  -6 393.927 93.1595   1
   4  -6   6 339.648 88.1909   1
  -4   6   6 231.254 95.7278   1
   6   4   6 299.190 83.6349   1
  -4   6  -6 241.507 51.0269   1
  -6  -4  -6 258.175 58.4167   1
   6   4   6 291.559 59.8334   1
  -6  -4  -6 434.060 92.3019   1
  -4   6  -6 290.522 86.7772   1
   6   4  -6 99.7594 91.4419   1
   4  -6  -8 88.6716 78.3393   1
  -4   6   8 270.618 86.8418   1
   4  -6   8 151.002 56.9301   1
   4  -6   8 67.4184 63.8734   1
  -6  -4  -8 65.9343 54.5532   1
  -6  -4   8-56.8287 76.5409   1
   6   4  -8 208.990 82.9531   1
   6   4   8 62.6024 57.9241   1
  -4   6  -8 153.797 53.5698   1
  -6  -4  -8-31.0276 76.4694   1
   6   4   8 120.860 68.8779   1
  -4   6  -8 108.279 69.3888   1
   6   5   1-182.902 96.5131   1
  -6  -5   1 148.155 99.1826   1
   6   5  -1 18.7360 100.216   1
  -6  -5  -1-11.5566 110.171   1
  -6  -5  -1-80.3041 96.9682   1
   6   5   1 46.1879 112.380   1
  -5   6  -3 128.286 63.9772   1
  -6  -5  -3 233.853 65.6156   1
  -5   6  -3 425.459 122.112   1
  -6  -5  -3 271.213 104.829   1
   6   5   3 188.269 67.5192   1
   5  -6   3 219.707 68.9625   1
   5  -6   3 90.5748 110.703   1
   6   5   3 282.823 104.746   1
  -5   6   5 112.938 85.1611   1
   5  -6   5 91.1428 47.6702   1
  -6  -5  -5 55.9245 81.5166   1
   6   5   5 102.404 53.8119   1
   6   5   5 77.4578 81.7987   1
  -6  -5  -5 117.400 54.0367   1
  -5   6  -5 94.5957 47.6730   1
   5  -6   5 13.0727 79.5610   1
   5  -6  -5 131.642 87.8469   1
  -5   6  -5 13.2057 78.3932   1
  -6  -5  -7 5.40401 56.8207   1
   5  -6   7 50.2281 51.7739   1
  -6  -5   7-6.90268 86.0607   1
  -5   6  -7 122.954 82.3346   1
   5  -6   7-27.7011 74.9978   1
  -5   6   7 231.063 97.3192   1
  -5   6  -7 113.316 52.4350   1
   6   5   7 15.7959 80.1089   1
   5  -6  -7 56.3719 93.4919   1
   6   5   7-41.1141 56.4372   1
  -6  -5  -7 168.785 90.4163   1
   6   5  -7 11.8634 88.6189   1
   6   6   0 6167.80 163.589   1
  -6  -6   0 5068.01 158.862   1
  -6  -6  -2 605.098 127.577   1
  -6  -6  -2 1115.87 78.9347   1
  -6   6  -2 1360.33 129.477   1
   6   6   2 1134.16 132.139   1
   6  -6   2 953.124 119.330   1
   6   6   2 1368.51 88.9670   1
   6  -6   2 651.622 130.443   1
  -6   6  -2 727.485 129.537   1
   6  -6   4 51.8471 87.7468   1
  -6  -6  -4-95.5632 94.9547   1
   6   6   4-2.57449 50.3673   1
   6   6   4-87.3752 88.0545   1
  -6  -6  -4 81.7646 50.9429   1
  -6   6  -4 169.988 69.0500   1
  -6   6  -4-43.4768 89.1341   1
  -6   6  -6 848.435 67.0730   1
  -6   6   6 805.937 108.018   1
   6  -6   6 796.279 63.7572   1
  -6  -6  -6 754.689 64.6707   1
   6   6   6 763.497 68.5659   1
  -6  -6  -6 706.962 102.658   1
   6   6   6 862.123 103.689   1
  -6   6  -6 856.018 101.945   1
   6   6  -6 566.949 96.8309   1
   6  -6   6 612.655 95.7594   1
   6  -6  -6 756.531 103.349   1
   6  -6   8-44.9298 43.7645   1
   6   6   8 98.0194 70.1013   1
  -6   6   8 72.8017 89.9854   1
  -6  -6   8-169.200 69.7470   1
   6  -6   8-6.19306 64.7315   1
  -6   6  -8-53.3730 42.2903   1
  -6  -6  -8 47.1227 71.3087   1
   6   6   8 37.5165 54.5053   1
   6   6  -8 185.092 80.4748   1
  -6  -6  -8-33.6054 48.6717   1
  -6   6  -8 158.751 72.6006   1
   6  -6  -8 27.7565 86.3536   1
   6   7   1 479.614 92.5205   1
   6   7   1 260.035 122.903   1
  -6  -7  -1 499.803 94.6752   1
  -7   6  -1 105.901 119.376   1
   7  -6   1 339.221 129.207   1
  -6  -7  -3 403.789 112.887   1
   6   7   3 135.482 106.996   1
  -7   6  -3 320.139 107.889   1
  -6  -7  -3 277.103 59.8594   1
   6   7   3 294.510 59.6146   1
  -7   6  -3 460.003 92.7311   1
   7  -6   3 458.213 87.0302   1
   7  -6   5 755.946 67.0524   1
   6   7   5 912.896 62.1496   1
  -6  -7  -5 758.540 111.931   1
   6   7   5 655.148 103.021   1
   7  -6   5 684.993 97.2130   1
  -7   6  -5 809.014 70.3504   1
  -7   6  -5 786.904 97.8815   1
  -6  -7  -5 928.599 63.2642   1
  -6  -7  -7-7.37755 87.5258   1
  -7   6   7 67.2360 101.281   1
   7  -6  -7 202.179 99.9124   1
  -6  -7  -7-12.9096 52.8751   1
   6   7   7 3.44621 82.5652   1
   7  -6   7-34.9076 52.2740   1
  -7   6  -7 118.235 56.0829   1
  -6  -7   7 92.0087 80.3819   1
  -7   6  -7 89.6586 85.3089   1
   6   7   7-42.2144 55.8773   1
   7  -6   7 153.448 79.2790   1
   6   7  -7 25.3917 79.4284   1
  -7   5   0-47.1176 109.459   1
   7  -5   0-31.6175 109.060   1
  -5  -7   0 3.94824 111.712   1
   5   7   0-42.9570 114.491   1
  -7   5  -2 271.355 111.947   1
   7  -5   2 371.787 111.629   1
   5   7   2 322.967 64.6633   1
  -5  -7  -2 154.505 61.8481   1
   7  -5   2 396.255 136.413   1
  -7   5  -2 156.467 132.471   1
   5   7   4 125.225 49.0090   1
   7  -5   4 315.532 76.9017   1
  -7   5  -4 41.7320 83.7417   1
  -5  -7  -4 48.4838 48.3827   1
  -5  -7  -4 278.529 96.8465   1
   5   7   4 193.276 99.4759   1
   7  -5   4 188.615 88.3860   1
  -5  -7  -6 70.1236 57.7721   1
   5   7  -6 142.322 84.6674   1
  -5  -7  -6 247.331 101.147   1
   5   7   6 390.662 98.6643   1
  -7   5  -6 410.913 98.0852   1
   5   7   6 171.819 60.9654   1
   7  -5   6 58.6200 56.4607   1
  -7   5  -6 3.23165 57.0137   1
  -5  -7   6 58.0596 82.1315   1
   7  -4  -1 1125.90 105.469   1
  -7   4  -1 1576.25 117.149   1
   4   7   1 1537.67 66.6529   1
  -4  -7  -1 1330.26 65.5570   1
  -7   4   1 1311.38 106.317   1
   7  -4   1 1223.05 111.682   1
  -7   4  -3 876.732 93.3828   1
   7  -4   3 647.467 109.110   1
   4   7   3 795.187 56.4937   1
  -4  -7  -3 721.757 57.3331   1
   7  -4   3 847.346 87.2086   1
  -7   4  -3 646.804 111.584   1
  -4  -7   5 61.9709 66.3118   1
   4   7   5-135.827 76.9588   1
   7  -4   5 170.969 82.3702   1
   4   7   5 79.5406 55.7423   1
  -4  -7  -5-12.8814 52.1577   1
   7  -4   5 102.400 56.7260   1
  -7   4  -5 108.336 85.9108   1
  -7   4  -5 110.988 57.0092   1
  -4  -7  -5 43.3158 83.0465   1
   4   7  -5 99.6907 70.7490   1
  -4  -7  -7 398.951 96.9630   1
   7  -4   7 773.881 66.6730   1
  -7   4   7 841.250 109.266   1
   7  -4  -7 939.903 113.049   1
  -4  -7   7 597.359 84.9478   1
   7  -4   7 545.049 93.6403   1
   4   7  -7 595.858 85.5267   1
  -7   4  -7 660.538 67.6623   1
  -4  -7  -7 692.466 74.0297   1
   4   7   7 860.103 78.4950   1
   4   7   7 512.616 94.3108   1
  -7   4  -7 711.562 108.249   1
  -7   3   0-138.024 86.0445   1
   7  -3   0-143.870 86.4075   1
   3   7   0 4.36451 59.8594   1
  -7   3   2 255.875 81.6384   1
   7  -3  -2 61.1342 85.1294   1
  -7   3  -2 428.959 110.214   1
   7  -3   2 404.779 110.985   1
  -7   3   4 49.8372 63.7410   1
   7  -3   4 213.986 93.3565   1
   7  -3  -4 48.3711 68.5483   1
  -7   3  -4 272.554 80.5145   1
  -3  -7   4 2.39512 67.9766   1
  -7   3  -4 5.72678 91.9857   1
   3   7   6 59.1312 58.3041   1
  -3  -7  -6 65.0642 56.3942   1
   3   7  -6 271.483 72.2704   1
   7  -3   6 24.0257 56.5158   1
  -7   3  -6 63.2712 56.2697   1
   3   7   6 114.006 83.7189   1
  -7   3   8 46.6159 84.9922   1
  -3  -7  -8-48.8598 50.4502   1
  -3  -7   8 21.1410 57.9355   1
   3   7  -8-14.6944 63.2552   1
  -3  -7  -8 12.1046 72.8792   1
   3   7   8 69.1578 69.8732   1
   7  -3  -8-208.061 80.5733   1
   7  -3   8 82.4402 49.8476   1
  -7   3  -8 95.9353 53.4751   1
   3   7   8-21.3384 51.3454   1
   7  -3   8 105.272 73.5234   1
  -7   3  -8 65.4227 74.5756   1
   7  -2   1 3595.70 200.880   1
  -7   2  -1 2575.22 126.657   1
  -7   2   1 2322.12 106.244   1
   2   7   1 2954.17 48.5030   1
  -2  -7  -1 3122.86 49.9936   1
   7  -2  -1 2267.44 106.965   1
   7  -2   1 2346.89 124.620   1
  -2  -7  -3 3643.12 83.1477   1
  -7   2  -3 4285.04 114.560   1
   7  -2   3 3809.03 109.805   1
   2   7   3 3901.80 81.1756   1
  -7   2  -5-16.8517 56.0168   1
   7  -2  -5-13.6498 50.3840   1
  -2  -7   5 74.1254 54.4746   1
  -7   2   5-45.4707 44.2687   1
   2   7  -5-57.2496 56.0327   1
   7  -2   5-43.3599 52.4163   1
  -7   2  -5-49.5803 75.9408   1
  -2  -7  -5-77.1814 50.0739   1
   7  -2   5 96.3115 80.9179   1
   2   7   5 56.8203 53.6205   1
  -7   2   7 375.160 99.0769   1
   7  -2  -7 426.008 110.340   1
  -2  -7  -7 643.284 72.6993   1
   7  -2   7 701.411 68.4271   1
  -7   2  -7 544.005 66.5278   1
  -7   2  -7 731.333 100.555   1
   7  -2   7 300.755 86.7050   1
  -2  -7   7 715.669 71.9006   1
   2   7   7 732.008 70.7462   1
   2   7  -7 541.468 73.3468   1
  -1  -7   0-48.5173 18.6815   1
   7  -1   0-71.9152 89.9400   1
   1   7   0-24.3006 18.8367   1
  -7   1   0-52.9311 87.7431   1
  -1  -7   2 4253.56 58.7510   1
   7  -1   2 4190.64 146.838   1
  -7   1  -2 4695.64 148.129   1
   7  -1   2 3513.19 134.035   1
   1   7  -2 4451.05 58.8516   1
   1   7   2 4246.59 70.1339   1
  -1  -7  -2 4315.64 70.8228   1
  -7   1  -2 3658.89 134.882   1
   1   7  -4 83.6436 52.2579   1
   7  -1  -4 57.3541 55.3854   1
  -1  -7   4 35.3471 48.6982   1
  -7   1  -4-71.0715 74.4483   1
   1   7   4 43.8896 53.3812   1
  -7   1  -4 44.1429 89.3487   1
   7  -1   4 137.280 88.7229   1
  -7   1   4 9.10649 53.7423   1
   7  -1   4-140.119 64.3220   1
  -1  -7  -4-30.4512 53.6398   1
   7  -1   6 165.196 59.9846   1
  -1  -7   6 54.5590 53.2704   1
  -1  -7  -6-38.7268 56.1065   1
  -7   1   6-18.2399 36.1297   1
   1   7   6 157.201 58.5001   1
   1   7  -6-9.63037 53.4074   1
  -7   1  -6 147.446 86.5345   1
  -7   1  -6 109.458 57.7602   1
   7  -1  -6 60.9775 40.0373   1
   7  -1   6 62.3253 76.7520   1
  -7   1   8 122.643 84.2233   1
   7  -1   8 235.984 69.7208   1
   1   7  -8 1.83566 58.5976   1
  -7   1  -8 314.126 77.8605   1
  -7   1  -8 327.667 57.5060   1
  -1  -7  -8 206.496 60.7414   1
   7  -1   8 156.656 52.8948   1
   1   7   8 164.186 57.4153   1
   7  -1  -8 64.9302 87.4025   1
  -1  -7   8 218.755 57.2019   1
   0   7   1 8.65521 42.3086   1
  -7   0  -1-70.3800 162.610   1
   0  -7  -1-65.7860 39.5775   1
   7   0   1 8.28047 159.627   1
   0  -7   1-2.99630 14.1518   1
   7   0  -3 11587.5 143.717   1
  -7   0   3 10861.2 135.205   1
  -7   0  -3 11674.6 157.420   1
   7   0   3 11529.2 156.727   1
   0  -7  -3 10791.1 121.552   1
   0   7  -3 11160.8 92.5949   1
   0  -7   3 10557.9 90.4689   1
  -7   0  -3 10437.8 193.760   1
   0   7   3 11978.9 127.846   1
   0   7  -5 123.635 45.2441   1
  -7   0  -5 31.8434 54.1233   1
   0  -7  -5-4.21676 52.9479   1
   0  -7   5 73.4476 43.9310   1
  -7   0   5 45.6463 37.5311   1
   7   0   5 115.953 55.6027   1
   0   7   5-31.8678 54.7577   1
   7   0   5 74.2761 76.8796   1
  -7   0  -5 121.438 81.7536   1
   7   0  -5 70.9316 40.8701   1
  -7   0   7-62.8894 95.6712   1
   7   0   7 77.0976 81.4758   1
   0  -7   7 50.4196 52.5728   1
  -7   0  -7 41.3041 81.3770   1
   0   7   7-3.91816 62.1989   1
  -7   0   7 22.9114 26.5793   1
   0   7  -7-40.2363 54.7142   1
   7   0  -7 26.1810 97.3991   1
   0  -7  -7 3.80652 66.7770   1
  -7   0  -7-21.8460 55.3085   1
   7   0   7-12.5503 56.2413   1
   7   0  -7-26.6872 28.3735   1
   7   1   0-177.288 82.1520   1
  -7  -1   0 103.896 86.6129   1
  -7  -1  -2 2016.92 111.879   1
   7   1  -2 2322.76 91.7617   1
  -7  -1   2 1976.97 87.9485   1
   7   1   2 1862.08 111.684   1
   1  -7  -2 1897.01 78.0606   1
  -7  -1  -4 42.1959 86.0186   1
   7   1   4 24.1205 81.1897   1
   1  -7   4 71.1509 41.9490   1
  -1   7   4 31.5979 65.1939   1
   1  -7  -4 33.7085 63.8969   1
   7   1  -4-8.54621 49.7294   1
   7   1   4-2.90427 65.9083   1
  -7  -1  -4-46.5031 63.9612   1
  -7  -1   4-49.1488 46.3153   1
   1  -7   6-6.50744 50.0354   1
  -1   7  -6 48.6776 50.9534   1
   7   1   6-13.7556 71.7406   1
   7   1   6 44.7604 57.6665   1
  -7  -1  -6 58.1934 57.5004   1
  -1   7   6 213.957 67.9575   1
  -7  -1   6 128.340 32.9000   1
   1  -7  -6 151.256 70.0366   1
  -7  -1  -6-5.79769 77.7301   1
   7   1  -6 37.3212 34.5958   1
   7   1  -8 34.6461 87.9048   1
  -7  -1  -8 125.055 70.8123   1
   7   1   8 247.174 69.9194   1
   1  -7   8 230.940 55.7537   1
   1  -7  -8 264.563 70.8702   1
   7   1   8 381.059 58.8939   1
  -7  -1   8 309.901 88.8596   1
  -1   7  -8 284.783 55.2340   1
  -7  -1  -8 246.201 53.4979   1
   7   1  -8 194.883 17.5563   1
  -7  -1   8 196.248 17.6982   1
  -1   7   8 211.963 68.6232   1
  -7  -2   1 1179.67 90.7437   1
   7   2  -1 1295.42 96.2848   1
   7   2   1 1122.16 98.2523   1
  -7  -2  -1 1307.46 100.705   1
   7   2   1 975.705 145.934   1
  -7  -2  -1 1034.14 147.907   1
  -7  -2   3 2558.25 91.8647   1
  -7  -2  -3 2253.73 123.277   1
   7   2   3 2445.11 123.747   1
   7   2   3 2175.13 104.683   1
  -7  -2  -3 2398.82 106.754   1
   7   2  -3 2627.44 94.4283   1
   7   2  -5 85.4728 44.7941   1
  -2   7   5-58.8271 67.4116   1
   2  -7  -5-8.35444 65.7405   1
  -7  -2  -5 43.6517 57.0402   1
   7   2   5-31.5379 54.6459   1
   7   2   7 338.524 82.3181   1
   7   2  -7 311.943 101.281   1
   7   2  -7 413.896 40.7854   1
   2  -7  -7 266.162 81.2829   1
  -2   7  -7 359.333 57.5942   1
   2  -7   7 314.487 56.0930   1
  -7  -2  -7 313.628 62.0499   1
   7   2   7 245.288 60.0625   1
  -7  -2   7 256.859 37.7118   1
  -2   7   7 265.378 75.6030   1
  -7  -2   7 292.130 98.2828   1
  -7  -2  -7 416.109 90.0227   1
   7   3   0-185.434 90.5223   1
  -7  -3   0-151.233 93.1168   1
  -7  -3   2 133.002 83.3423   1
   3  -7   2 121.897 51.9730   1
   7   3  -2 224.070 90.2498   1
  -3   7  -2-75.2998 51.6190   1
  -7  -3  -2 287.960 106.031   1
   7   3   2 217.950 101.379   1
   7   3   2 390.174 100.354   1
  -7  -3  -2 390.215 102.431   1
   3  -7  -4 100.205 83.9203   1
   7   3   4-100.538 57.7549   1
  -7  -3   4 11.9751 59.2662   1
   3  -7   4 56.0407 41.9547   1
  -3   7  -4 5.32709 43.5227   1
  -7  -3  -4 48.2942 65.3824   1
   7   3  -4 37.3680 59.5644   1
  -7  -3  -4 81.4820 89.4655   1
   7   3   4-178.905 81.8280   1
  -3   7   4 250.373 83.8288   1
  -7  -3  -6 1023.62 70.9933   1
   7   3  -6 671.481 56.8679   1
   3  -7   6 881.995 65.6800   1
   7   3   6 1105.11 72.0655   1
  -3   7  -6 1006.48 61.3658   1
  -7  -3  -6 739.622 97.7082   1
   7   3   6 699.909 92.0144   1
  -3   7   6 888.837 95.8370   1
   3  -7  -6 1144.16 93.9877   1
  -7  -3   8-60.1230 81.5292   1
   3  -7   8 40.0553 73.0559   1
  -3   7  -8-44.0071 69.1782   1
  -3   7  -8 73.3066 52.7923   1
   7   3   8-56.6522 48.5168   1
  -3   7   8 47.1841 71.3081   1
   7   3  -8-22.5830 83.5972   1
   3  -7   8 5.67417 50.8921   1
  -7  -3  -8 47.9396 52.0880   1
   3  -7  -8-15.2128 69.8059   1
  -7  -3  -8 108.541 75.9873   1
   7   3   8-18.7624 64.1619   1
   7   4   1 2140.37 128.857   1
  -7  -4  -1 2609.21 148.042   1
  -7  -4   1 2397.31 117.788   1
   7   4   1 2311.48 153.620   1
  -7  -4  -1 2512.19 129.151   1
   7   4  -1 2319.27 117.622   1
   7   4  -3 492.286 91.1724   1
  -7  -4   3 352.920 84.7509   1
  -4   7  -3 119.457 66.4880   1
  -7  -4  -3 456.954 108.854   1
  -7  -4  -3 125.515 85.8759   1
   4  -7   3 192.230 60.7724   1
   7   4   3 414.901 110.321   1
   7   4   5 183.417 54.5775   1
   7   4  -5 30.3948 54.8388   1
  -4   7   5 249.199 85.9113   1
   4  -7  -5 293.466 84.5937   1
  -7  -4  -5 321.247 89.2514   1
   4  -7   5 116.114 44.3653   1
  -7  -4  -5 85.3517 52.5551   1
   7   4   5 74.1616 86.2827   1
  -4   7  -5 136.827 46.0067   1
   7   4   7 485.127 91.4932   1
  -4   7   7 95.7499 91.3382   1
   7   4  -7 391.829 97.9393   1
   4  -7  -7 153.419 82.8445   1
   4  -7   7 358.221 86.4252   1
  -4   7  -7 238.617 91.4657   1
   7   4   7 238.378 58.1158   1
  -7  -4  -7 330.998 64.3699   1
  -7  -4  -7 329.326 92.2400   1
   4  -7   7 369.235 58.2854   1
   7   5   0-26.0567 109.298   1
  -7  -5   0-42.3785 107.942   1
   7   5   2 292.649 116.400   1
   7   5  -2 355.480 102.229   1
  -7  -5   2 387.806 99.5725   1
  -7  -5  -2 487.091 87.3246   1
   7   5   2 268.181 86.3545   1
  -7  -5  -2 374.641 115.375   1
   5  -7   2 307.221 94.6193   1
  -5   7  -2 288.755 102.603   1
   7   5   4 239.882 61.3818   1
  -7  -5  -4 306.324 95.5247   1
  -5   7  -4 192.358 52.8998   1
   7   5   4 440.328 98.6309   1
  -7  -5  -4 266.295 62.1962   1
   5  -7   4 335.628 52.2098   1
  -7  -5  -6 1530.02 120.656   1
  -7  -5  -6 1349.12 77.8589   1
   5  -7  -6 1195.56 110.944   1
  -5   7  -6 1022.37 107.410   1
  -5   7   6 1031.79 110.033   1
   5  -7   6 1470.64 71.4416   1
  -5   7  -6 1464.22 71.5385   1
   7   5   6 967.752 104.930   1
   7   5   6 1474.89 77.0922   1
   5  -7   6 1224.87 110.066   1
  -7  -6  -1 42.9878 123.444   1
  -7  -6   1 187.467 110.938   1
   7   6   1 175.558 122.301   1
   7   6  -1 38.3322 106.336   1
   7   6   1 318.997 120.923   1
  -7  -6  -1 131.138 118.753   1
  -7  -6  -3 353.648 104.652   1
   7   6   3 323.707 107.191   1
   6  -7   3 516.889 73.0951   1
  -6   7  -3 358.673 119.674   1
  -7  -6  -5 1054.71 109.573   1
  -6   7  -5 764.209 103.761   1
   7   6   5 690.749 98.8835   1
   7   6   5 968.525 68.8317   1
   6  -7   5 758.685 59.0834   1
   6  -7   5 882.297 103.397   1
  -6   7  -5 777.903 61.6087   1
   6  -7  -7 454.529 97.1601   1
   7   6  -7 606.171 96.7969   1
   7   6   7 352.367 96.3850   1
  -7  -6  -7 248.331 92.7005   1
   7   6   7 299.439 59.1196   1
  -7  -6  -7 227.777 57.0778   1
  -6   7  -7 283.383 89.1518   1
   6  -7   7 254.955 84.6790   1
   6  -7   7 537.705 59.5768   1
  -6   7   7 253.708 97.3823   1
  -7  -7   0-75.8445 119.065   1
   7   7   0 129.485 123.210   1
  -7   7  -2 109.525 126.110   1
  -7  -7  -2 60.6204 67.6107   1
   7  -7   2-23.8283 119.921   1
  -7  -7  -2 44.6713 122.392   1
   7   7   2-48.7960 68.6125   1
   7   7   2 171.994 118.431   1
   7  -7   2 50.6316 131.502   1
  -7   7  -2 6.16050 127.085   1
  -7   7  -4 182.276 63.5377   1
  -7   7  -4 62.8387 92.9927   1
  -7  -7  -4-45.2974 50.2667   1
  -7  -7  -4 81.5712 102.303   1
   7  -7   4 154.690 91.6054   1
   7   7   4 160.942 100.219   1
   7   7   4-8.44489 51.7524   1
   7  -7   4 154.714 65.6548   1
  -7   7  -6 1694.10 121.761   1
  -7  -7  -6 1701.11 129.423   1
   7  -7   6 1792.54 121.233   1
  -7  -7  -6 1636.52 82.8993   1
  -7   7  -6 1694.11 80.2992   1
   7   7   6 1795.37 82.9691   1
   7   7   6 1601.28 119.882   1
   7  -7   6 1526.78 76.3071   1
  -8   7  -1 1171.41 142.200   1
   7   8   1 1078.62 128.441   1
  -7  -8  -1 1945.53 109.541   1
   8  -7   1 1161.11 138.235   1
   7   8   1 1972.90 114.746   1
  -8   7  -3-73.7397 97.6670   1
   8  -7   3-113.001 92.4783   1
  -7  -8  -3-16.1665 101.476   1
  -7  -8  -3-59.5204 57.5067   1
   8  -7   3 69.2124 90.2744   1
   7   8   3 36.4385 59.9533   1
   7   8   3-3.17583 100.177   1
  -8   7  -5 508.277 105.070   1
   7   8   5 591.232 110.706   1
   8  -7   5 313.643 98.8117   1
   7   8   5 231.728 58.3747   1
  -7  -8  -5 195.013 57.0025   1
  -8   7  -5 132.878 76.6910   1
  -7  -8  -5 288.207 107.154   1
   8  -7   5 238.730 76.7655   1
   8  -7   7 7.12981 76.2922   1
   7   8  -7-2.37279 81.5425   1
  -7  -8  -7-28.4891 91.3683   1
  -7  -8  -7 1.86401 49.1761   1
   7   8   7 49.4945 84.0191   1
   7   8   7 47.6012 54.4571   1
  -8   7  -7 74.6118 53.4465   1
  -8   7  -7 81.8550 81.6009   1
   8  -7   7-39.9864 51.5047   1
   6   8   0 13.2779 127.314   1
  -6  -8   0 224.140 130.285   1
   8  -6   0 152.276 123.092   1
  -8   6   0 445.570 122.920   1
  -6  -8  -2 1115.83 80.3936   1
   6   8   2 892.812 78.8955   1
  -8   6  -2 1567.25 126.558   1
   8  -6   2 1239.43 148.191   1
  -8   6  -2 980.857 150.327   1
   8  -6   4-24.2077 85.3193   1
  -6  -8  -4-18.8761 93.0072   1
  -8   6  -4 15.2578 86.7954   1
  -6  -8  -4-64.3033 44.7174   1
   6   8   4 15.5901 91.7569   1
   8  -6   4 68.5582 62.5272   1
  -8   6  -4 80.0584 65.4762   1
   6   8   4 85.1505 51.2914   1
   6   8  -6 336.062 89.2577   1
  -6  -8  -6 548.317 112.978   1
   6   8   6 457.207 105.020   1
   6   8   6 422.018 64.9227   1
  -6  -8  -6 388.749 60.7207   1
   8  -6   6 383.619 66.4699   1
  -8   6  -6 539.037 71.2393   1
  -8   6  -6 558.634 104.815   1
   8  -6   6 413.978 97.5724   1
   8  -5   1 2447.18 138.854   1
   5   8   1 3623.52 86.0516   1
  -5  -8  -1 3385.79 83.8461   1
  -8   5  -1 2281.85 139.670   1
  -8   5   1 2252.79 131.975   1
   8  -5  -1 2143.44 136.777   1
  -5  -8  -3 1643.23 65.4486   1
   5   8   3 1474.07 64.3413   1
   8  -5   3 1365.81 105.182   1
   8  -5   3 1013.32 108.154   1
  -8   5  -3 1434.70 121.724   1
  -8   5  -3 2144.29 117.017   1
   5   8  -5 30.9313 71.8888   1
  -5  -8  -5 116.970 87.9838   1
   5   8   5 15.1295 92.8709   1
  -8   5  -5 65.9289 88.9430   1
  -5  -8  -5 40.0685 50.2936   1
   8  -5   5-88.0137 83.0463   1
  -8   5  -5 11.1764 65.3021   1
   8  -5   5-10.9530 64.4120   1
   5   8   5 2.78658 48.6057   1
  -5  -8  -7 120.841 94.8680   1
  -5  -8   7 199.227 78.7845   1
  -5  -8  -7 114.357 63.5099   1
   8  -5   7 330.348 60.8413   1
  -8   5  -7 319.737 63.5734   1
   5   8   7 338.580 96.4901   1
  -8   5  -7 157.300 91.8920   1
   5   8   7 131.132 61.7722   1
   5   8  -7 105.143 78.4899   1
   8  -5   7 151.067 82.6907   1
   8  -4   0 477.351 101.956   1
   4   8   0 382.158 83.2725   1
  -4  -8   0 588.094 85.2520   1
  -8   4   0 633.700 108.358   1
   8  -4   2 4110.41 184.030   1
  -8   4  -2 8563.06 208.880   1
  -8   4  -4 293.959 93.8313   1
   8  -4   4 98.9194 88.9220   1
  -8   4  -4 139.450 71.6165   1
   4   8   4 76.5748 48.0995   1
  -8   4   4 188.509 74.5652   1
   8  -4   4 86.4087 68.3583   1
  -4  -8  -4 76.7659 46.3128   1
  -4  -8   6-14.6369 72.1249   1
   4   8   6 91.5216 89.1089   1
  -4  -8  -6 57.8178 63.0055   1
   4   8   6 110.981 64.1955   1
  -8   4  -6 234.145 65.3755   1
   8  -4   6 105.724 62.1049   1
   8  -4   6 63.8508 93.2521   1
  -8   4  -6 180.137 100.748   1
   4   8  -6 296.186 75.9529   1
  -3  -8  -1 2396.85 53.8545   1
  -8   3  -1 1741.43 125.646   1
   8  -3   1 1527.50 125.121   1
  -8   3   1 1681.67 110.554   1
   8  -3  -1 2044.69 117.140   1
   3   8   1 2250.59 53.1124   1
  -8   3  -3 1174.10 121.122   1
  -8   3   3 972.770 83.9648   1
  -8   3  -3 1832.94 112.004   1
   3   8   3 1007.31 60.3397   1
   8  -3   3 2039.89 110.819   1
   8  -3  -3 838.742 87.5091   1
   8  -3   3 1024.34 115.532   1
  -8   3   5 64.4642 54.3799   1
  -3  -8   5 287.386 63.1003   1
   8  -3  -5 39.3855 59.2140   1
  -8   3  -5 146.174 64.9474   1
   8  -3   5 135.570 64.8936   1
   3   8   5 243.900 53.0701   1
   3   8  -5 147.349 63.0715   1
  -8   3  -5 161.212 92.4841   1
   8  -3   5 178.450 87.1813   1
  -3  -8   7 164.125 69.2371   1
   3   8  -7 259.109 73.0869   1
  -3  -8  -7 417.253 66.1913   1
   8  -3   7 202.283 62.2180   1
  -8   3  -7 231.154 60.6056   1
   3   8   7 278.676 67.3219   1
  -8   3  -7 289.068 96.5975   1
   8  -3   7 272.526 89.1547   1
   2   8   0 3016.00 47.6195   1
  -2  -8   0 191.439 34.0456   1
   8  -2   2 4670.39 178.934   1
  -8   2   2 4827.39 129.489   1
  -8   2  -2 5091.48 166.097   1
   2   8   2 4908.12 79.1718   1
  -2  -8   4 174.679 54.8392   1
   2   8  -4-7.75477 52.0657   1
  -8   2  -4 24.5085 70.9806   1
   2   8   4-19.7241 48.9231   1
   8  -2   4 24.6234 78.2107   1
  -8   2   4 78.8308 56.6184   1
   8  -2   4 2.91991 86.5693   1
   8  -2  -4 109.820 60.4139   1
  -8   2  -4 173.370 97.0447   1
  -2  -8  -4 63.2890 49.1448   1
   8  -2   6 153.205 60.5436   1
  -8   2   6 213.019 47.5813   1
  -2  -8   6 113.362 59.8208   1
   2   8  -6 115.348 63.6106   1
   2   8   6 72.1783 57.3207   1
  -8   2  -6 72.3993 61.6528   1
  -2  -8  -6 144.837 57.7466   1
  -8   2  -6 381.821 94.9718   1
   8  -2  -6 321.238 55.3595   1
  -8   2   8-3.05398 87.9312   1
   8  -2  -8-54.9580 85.5992   1
  -2  -8   8 51.3696 55.6377   1
   2   8  -8 73.9138 59.2538   1
  -2  -8  -8 63.7716 53.4398   1
   2   8   8 19.2738 52.3692   1
   8  -2   8 81.5185 69.5438   1
   8  -2   8 66.7103 48.8524   1
  -8   2  -8 35.0650 50.1439   1
  -8   2  -8 7.53810 72.5970   1
  -1  -8  -1-21.8237 33.2295   1
  -8   1   1-11.3116 89.1870   1
   1   8   1 46.6785 33.5880   1
  -8   1  -1 22.7450 98.4626   1
   8  -1   1-382.625 185.242   1
   8  -1  -1-73.4211 86.5869   1
   8  -1   1 56.8513 99.0976   1
  -8   1  -3 2212.17 127.211   1
   8  -1   3 1764.64 120.758   1
  -8   1   3 1576.45 90.4481   1
   8  -1  -3 1873.16 98.5741   1
   8  -1  -5 31.5026 46.5557   1
  -1  -8   5 2.23269 45.1947   1
  -1  -8  -5-26.3425 51.7091   1
   8  -1   5-8.76116 76.0423   1
  -8   1  -5-9.15567 80.9182   1
   8  -1   5-20.3045 59.7988   1
  -8   1  -5 56.2425 61.8975   1
   1   8  -5-19.7396 48.4638   1
   1   8   5 22.3211 50.7620   1
  -8   1   5 45.1798 47.1342   1
  -8   1  -7 55.9320 85.7707   1
  -8   1   7 42.0473 36.6270   1
  -1  -8   7 19.1132 53.5415   1
   1   8   7-5.64897 58.0071   1
   8  -1   7 3.25328 76.9866   1
   8  -1   7 45.4401 59.5424   1
  -8   1  -7 70.0247 59.9078   1
  -1  -8  -7 77.1508 63.6179   1
   1   8  -7 3.12624 60.4182   1
   8  -1  -7-25.4754 38.5825   1
  -8   0   0 4970.97 140.346   1
   0   8   0 5594.01 51.9098   1
   0  -8   0 5022.24 48.9517   1
   8   0   2 13021.9 212.293   1
  -8   0  -2 12464.6 214.699   1
  -8   0   4 40.7562 52.0009   1
   0   8   4-59.8014 55.3673   1
   0  -8  -4 117.433 57.7443   1
   8   0   4-50.7968 86.6602   1
   0  -8   4-63.2159 39.7777   1
   0   8  -4 5.56087 41.2252   1
   8   0  -4 32.5406 54.7236   1
  -8   0  -4-51.2149 76.9802   1
   8   0   4 127.771 83.9048   1
  -8   0  -4 108.465 92.4472   1
   0   8   6 345.815 64.4645   1
  -8   0   6 507.082 45.6667   1
   8   0  -6 459.359 50.5420   1
  -8   0  -6 475.648 98.7073   1
   0  -8  -6 283.419 65.9611   1
   8   0   6 582.175 92.0376   1
  -8   0  -6 543.447 66.7916   1
   0  -8   6 488.051 54.8915   1
   8   0   6 610.554 70.9674   1
   0   8  -6 475.744 55.5289   1
   8   0  -8 40.5593 27.0123   1
  -8   0   8 55.3570 24.4086   1
   8   0  -8-23.9350 88.0952   1
   8   0   8 49.0685 71.4000   1
  -8   0  -8-54.7797 67.5369   1
   0   8   8-2.23954 59.2949   1
  -8   0   8-8.98454 89.5454   1
   0  -8   8-48.8610 46.1033   1
   0   8  -8 67.2488 50.8001   1
   8   0   8-18.4341 49.8356   1
  -8   0  -8 49.9536 50.9412   1
   0  -8  -8 67.4151 60.1487   1
   8   1   1-81.5925 168.087   1
  -8  -1  -1 88.2406 163.151   1
  -8  -1   1 70.5419 81.8673   1
  -8  -1  -1 184.292 92.2458   1
   8   1   1-96.4557 89.7697   1
   8   1  -1 52.8061 84.5690   1
  -1   8  -1 25.6600 55.6573   1
   1  -8   3 3841.99 62.3478   1
   1  -8  -3 4247.30 99.7907   1
   8   1   3 4199.31 123.167   1
  -8  -1  -3 4218.45 121.191   1
  -1   8   3 3938.09 97.4393   1
   8   1   3 3445.12 136.862   1
   8   1  -5-55.7515 42.5016   1
  -8  -1  -5-41.4572 76.7639   1
  -1   8  -5 23.0090 40.8020   1
  -1   8   5-34.9878 59.3140   1
   1  -8  -5-45.9884 59.2931   1
   1  -8   5 68.4830 43.6788   1
  -8  -1   5 41.4575 39.0287   1
  -8  -1  -5-65.1655 57.8579   1
   8   1   5-101.651 68.8180   1
   8   1   5-106.706 57.4186   1
   8   1   7 101.430 77.0563   1
   8   1  -7 36.2712 36.0362   1
   1  -8  -7 101.312 70.3894   1
  -8  -1  -7 97.3573 80.2913   1
  -8  -1  -7-5.77158 56.2873   1
  -1   8   7 46.6345 67.9314   1
   1  -8   7 24.1093 48.5939   1
  -1   8  -7 92.3512 52.8952   1
   8   1   7 43.8141 59.8776   1
  -8  -1   7 117.550 34.0515   1
  -8  -2   0 30.2223 84.3581   1
   8   2   0 110.047 92.6745   1
  -2   8  -2 3909.24 71.3613   1
  -8  -2   2 3557.92 114.696   1
   2  -8  -2 4240.59 102.838   1
  -2   8   2 3715.11 99.8680   1
  -8  -2  -2 4245.38 157.056   1
   2  -8   2 4253.22 70.6773   1
   8   2   2 4885.28 160.579   1
   8   2   4 125.474 81.8069   1
  -2   8   4 238.660 76.9254   1
   2  -8  -4 252.733 76.1249   1
   8   2   4 189.740 74.3920   1
  -8  -2   4 220.808 56.7513   1
   8   2  -4 113.972 58.2364   1
  -8  -2  -4 275.590 88.3478   1
   2  -8   6 707.031 61.4904   1
  -2   8   6 776.188 84.4964   1
   2  -8  -6 592.846 78.4828   1
   8   2   6 626.604 92.7096   1
  -8  -2   6 706.759 53.5868   1
   8   2  -6 806.513 55.2107   1
  -8  -2  -6 567.014 96.7237   1
   8   2   8 124.139 68.0566   1
   8   2  -8-117.217 82.7291   1
  -2   8   8 36.9852 65.1425   1
   2  -8  -8 109.436 65.3002   1
   2  -8   8 118.275 47.6958   1
  -8  -2   8 95.5188 31.5039   1
  -2   8  -8 23.1723 46.7882   1
   8   2   8 121.364 53.9942   1
  -8  -2  -8 87.4114 53.1425   1
   8   2  -8 24.4500 29.2249   1
  -8  -2  -8-51.5668 63.2635   1
   8   3   1 1015.97 162.444   1
  -8  -3  -1 794.302 158.112   1
  -8  -3   1 1451.94 110.130   1
  -8  -3  -1 1491.44 121.992   1
   8   3   1 1442.44 119.379   1
   8   3  -1 1925.39 116.659   1
  -3   8   3 2533.04 104.303   1
   3  -8   3 1333.80 54.2042   1
  -8  -3   3 1380.13 89.4093   1
  -8  -3  -3 1310.45 117.141   1
   8   3   3 1654.00 96.6384   1
  -8  -3  -3 1530.06 91.5481   1
   3  -8  -3 2138.74 101.092   1
  -3   8  -3 1350.31 56.7509   1
   8   3   3 1026.82 107.819   1
   8   3  -3 1045.59 88.8481   1
   8   3  -5 94.1521 54.0814   1
  -3   8   5 56.9399 76.7457   1
   3  -8  -5 97.2380 76.6692   1
  -8  -3  -5 72.3530 56.1100   1
   3  -8   5 49.6377 40.0112   1
  -3   8  -5 113.381 40.4339   1
   8   3   5 206.016 58.7869   1
  -8  -3  -5 68.5789 82.3561   1
   8   3   5 51.4733 78.1573   1
   3  -8  -7 29.9912 73.6079   1
   3  -8   7 95.7511 55.3330   1
  -8  -3   7 22.7384 43.1999   1
   8   3  -7 49.8176 46.0049   1
  -3   8  -7 136.922 58.8491   1
   8   3   7 3.85938 60.5935   1
  -8  -3  -7 46.5966 57.3655   1
  -8  -3  -7 53.7391 84.8556   1
   8   3   7 119.687 77.6351   1
  -3   8   7 33.4312 79.9516   1
   8   4   0 1144.82 116.502   1
  -8  -4   0 660.182 116.004   1
   8   4   2 3600.44 157.403   1
  -8  -4   2 4447.52 134.534   1
  -8  -4  -2 3611.44 154.927   1
   8   4  -2 3895.06 135.477   1
   8   4   2 4255.74 141.381   1
  -8  -4  -2 4731.46 145.908   1
   4  -8   2 4155.98 104.228   1
   4  -8   4 645.609 50.0362   1
  -4   8   4 801.911 90.2365   1
   4  -8  -4 446.684 86.7469   1
  -8  -4   4 472.158 72.5794   1
   8   4  -4 409.975 71.3027   1
  -8  -4  -4 337.779 92.6209   1
   8   4   4 666.210 99.5786   1
   8   4   4 789.642 76.8462   1
   8   4  -6 299.295 62.5148   1
  -4   8   6 386.481 96.7351   1
   4  -8  -6 372.990 92.7189   1
  -8  -4   6 78.3885 55.3255   1
   8   4   6 193.736 92.1769   1
  -4   8  -6 218.978 50.0257   1
   8   4   6 217.018 64.4568   1
  -8  -4  -6 289.131 66.4173   1
  -8  -4  -6 260.670 96.1472   1
   4  -8   6 227.122 50.8645   1
   8   5  -1 1541.69 120.412   1
   8   5   1 1803.47 136.483   1
  -8  -5  -1 2115.60 140.255   1
  -8  -5   1 1846.61 126.319   1
   8   5   1 1001.04 154.128   1
  -5   8  -3 675.551 64.1829   1
   8   5   3 923.224 117.055   1
   5  -8   3 552.041 61.5683   1
  -8  -5   3 739.825 89.7683   1
   8   5   3 753.235 88.1599   1
   8   5  -3 765.020 95.4831   1
  -8  -5  -3 722.018 79.6696   1
  -8  -5  -5 67.0311 60.3978   1
   8   5  -5 50.6591 63.3408   1
   5  -8   5-6.00946 45.9871   1
   8   5   5-31.5380 58.6392   1
   8   5   5-26.3507 88.1372   1
  -8  -5  -5-47.7886 85.8813   1
  -5   8  -5-49.3707 45.4002   1
   5  -8  -5-54.9910 86.7682   1
  -5   8   5 190.301 90.5767   1
  -5   8   7 104.669 92.5507   1
   5  -8   7 12.1429 47.5895   1
   8   5   7 31.0207 56.6912   1
  -5   8  -7 32.7692 47.2017   1
   8   5   7 116.928 85.0681   1
  -8  -5  -7 280.734 95.4282   1
  -5   8  -7 100.872 90.7225   1
   5  -8   7 46.8664 86.4562   1
  -8  -5  -7 23.4130 55.0815   1
   5  -8  -7 46.7251 89.6967   1
  -8  -6   0 654.563 123.333   1
   8   6   0 506.943 120.140   1
   8   6   2 1626.34 108.285   1
  -8  -6  -2 1006.65 100.176   1
   6  -8   2 1082.56 120.575   1
  -6   8  -2 1183.21 130.125   1
  -8  -6   2 787.574 107.969   1
   8   6  -2 993.390 113.529   1
  -8  -6  -2 824.054 119.113   1
   8   6   2 739.445 116.314   1
   8   6   4 92.5405 62.2677   1
  -8  -6  -4 61.4128 64.1982   1
   6  -8   4 71.9079 64.7996   1
  -8  -6  -4-3.33763 91.2827   1
   8   6   4 82.1793 91.1561   1
  -6   8  -4 232.185 65.3552   1
  -6   8  -6 630.035 62.0976   1
  -6   8   6 577.432 102.228   1
  -8  -6  -6 489.174 70.1892   1
   6  -8   6 481.473 57.6177   1
  -8  -6  -6 698.104 113.885   1
  -6   8  -6 499.385 111.865   1
   8   6   6 393.465 102.491   1
   6  -8   6 379.328 102.096   1
   8   6   6 670.344 71.6412   1
   6  -8  -6 463.409 106.784   1
   8   7   1 730.049 127.976   1
   8   7  -1 844.960 121.804   1
  -8  -7  -1 680.932 124.524   1
   8   7   1 517.155 124.712   1
  -8  -7  -1 333.842 122.561   1
  -8  -7   1 416.669 109.617   1
  -7   8  -3 92.4869 111.183   1
  -8  -7  -3 71.8028 103.483   1
   8   7   3-74.5482 100.843   1
   8   7   3 118.780 76.2484   1
  -8  -7  -3 131.682 71.2903   1
   7  -8   3 28.4769 78.9082   1
  -7   8  -3-49.1182 77.7222   1
   7  -8   5 688.824 113.532   1
  -8  -7  -5 1021.22 113.080   1
   8   7   5 1139.41 116.871   1
  -7   8  -5 996.460 122.632   1
  -7   8  -5 1787.49 86.3974   1
  -8  -7  -5 1131.74 73.0273   1
   8   7   5 1196.20 74.9709   1
   7  -8   5 1198.33 76.7201   1
  -7   8   7-131.702 84.8847   1
   7  -8  -7 60.2166 95.7060   1
   8   7   7-21.6809 52.8137   1
  -8  -7  -7-55.3254 53.8956   1
   7  -8   7 53.3921 50.5965   1
  -7   8  -7 28.0243 49.0737   1
   8   7   7-89.3464 79.9894   1
  -7   8  -7-51.0829 85.1033   1
  -8  -7  -7-15.9994 86.8990   1
   7  -8   7 52.2293 80.0849   1
  -8  -8   0 661.444 120.381   1
   8   8   0 650.156 126.716   1
   8  -8   2-218.289 118.968   1
  -8   8  -2-72.1462 137.010   1
  -8  -8  -2-82.1039 108.278   1
   8   8   2 23.2738 109.366   1
   8   8   2-60.2397 69.2429   1
  -8  -8  -2-64.4362 71.5008   1
  -8   8  -2 3.37098 116.287   1
  -8  -8  -4-132.516 101.665   1
   8   8   4 199.935 104.132   1
  -8   8  -4 129.275 102.327   1
   8   8   4 20.5906 58.5825   1
  -8  -8  -4 164.772 61.2929   1
  -8   8  -4 76.7326 66.6544   1
   8  -8   4-1.61228 62.7547   1
   8  -8   6 272.392 62.2421   1
  -8  -8  -6 149.547 107.445   1
   8   8   6 337.312 63.6632   1
  -8  -8  -6 244.894 62.7257   1
  -8   8  -6 204.470 99.4769   1
  -8   8  -6 244.733 66.2293   1
   8   8   6 89.4767 98.8777   1
   8  -8   6 331.271 99.7224   1
  -8  -9  -1 1519.54 113.211   1
   8   9   1 944.338 126.626   1
   9  -8   1 955.370 135.386   1
   8   9   1 1666.46 112.645   1
  -9   8  -1 1091.27 133.912   1
  -8  -9  -3 79.0254 104.479   1
   8   9   3 17.6479 96.7262   1
   9  -8   3 10.7493 102.291   1
  -9   8  -3 84.3680 97.9258   1
   8   9   3 67.2029 69.7605   1
  -8  -9  -3 48.7932 67.1981   1
   9  -8   3 177.976 101.595   1
  -9   8  -3 79.4897 105.389   1
   8   9   5 167.682 114.256   1
   8   9   5 335.814 64.6201   1
  -8  -9  -5 285.872 63.9773   1
  -8  -9  -5 294.222 115.437   1
   9  -8   5 286.751 82.2492   1
  -9   8  -5 275.670 72.7715   1
  -9   8  -5 52.9179 101.986   1
   9  -8   5 252.490 105.676   1
  -9   8  -7-45.2494 80.5045   1
   9  -8   7-70.8072 73.4882   1
  -8  -9  -7 22.5157 92.9439   1
   8   9   7 8.62297 88.5693   1
   8   9   7 91.0302 50.0631   1
   9  -8   7 31.2902 49.1639   1
  -9   8  -7 16.3412 55.2270   1
  -8  -9  -7 51.4344 51.8889   1
  -9   7   0 98.6336 112.233   1
   7   9   0-63.1193 128.590   1
  -7  -9   0 11.4839 124.277   1
   9  -7   0 302.814 123.222   1
   9  -7   2 142.254 106.886   1
   9  -7   2-231.515 137.246   1
   7   9   2 37.5249 62.5132   1
  -7  -9  -2 45.9012 59.2993   1
  -9   7  -2-11.1684 149.918   1
  -9   7  -2 59.5420 101.691   1
  -9   7  -4 31.4292 93.9638   1
  -7  -9  -4 53.0158 104.369   1
   7   9   4-52.1256 97.7962   1
   9  -7   4-70.9724 86.2305   1
  -7  -9  -4 65.6766 51.4947   1
   9  -7   4 34.3750 72.4689   1
  -9   7  -4-75.1451 73.1408   1
   7   9   4-73.3918 50.2776   1
   7   9   6 296.246 104.230   1
   9  -7   6 300.925 93.8300   1
  -7  -9  -6 523.259 113.821   1
  -9   7  -6 499.053 104.021   1
  -9   6   1 586.510 114.613   1
  -9   6  -1 206.135 108.449   1
   9  -6  -1 299.315 117.419   1
   9  -6   1 573.323 115.622   1
   6   9   1 640.328 77.9527   1
  -9   6  -3 369.132 98.8739   1
   6   9   3 491.606 54.8436   1
   9  -6   3 489.604 101.579   1
  -6  -9  -3 486.232 55.3503   1
   9  -6   3 454.973 105.078   1
  -9   6  -3 402.989 107.592   1
  -9   6  -5 154.489 76.8960   1
   6   9   5 358.788 103.444   1
   6   9   5 143.311 54.3046   1
  -9   6  -5 374.807 100.647   1
   9  -6   5 134.282 81.4712   1
  -6  -9  -5 146.063 53.3679   1
  -6  -9  -5 306.631 102.898   1
  -6  -9   7-48.1445 69.9942   1
   6   9  -7 20.1927 76.8426   1
   6   9   7 34.4050 55.2767   1
   9  -6   7 7.75937 54.2116   1
  -6  -9  -7 3.82286 87.3422   1
   6   9   7-7.64893 86.1142   1
  -9   6  -7 8.09906 88.6283   1
  -6  -9  -7-17.2500 51.3224   1
   9  -6   7 22.5669 82.5743   1
  -9   6  -7 76.5219 57.3826   1
  -9   5   0 74.7001 105.818   1
   9  -5   0 183.425 111.388   1
   5   9   0 22.2266 96.7654   1
  -5  -9   0 206.912 95.4224   1
   9  -5  -2 350.070 102.258   1
  -5  -9  -2 337.109 54.9310   1
  -9   5   2 434.776 103.140   1
  -9   5  -2 469.703 106.112   1
  -9   5  -2 355.331 150.697   1
   9  -5   2 362.151 107.494   1
   5   9   2 560.002 55.8837   1
   9  -5   2 468.001 150.689   1
  -9   5  -4 140.531 90.4032   1
   5   9   4 83.2186 45.4641   1
  -5  -9  -4 35.8034 44.3346   1
   9  -5   4 158.804 91.0920   1
   9  -5   4 189.040 69.8034   1
  -9   5  -4 211.806 73.6882   1
  -9   5   4-82.1091 71.3707   1
  -5  -9  -6-15.6050 58.0012   1
   5   9  -6 92.9388 76.1872   1
  -9   5  -6 235.686 98.6898   1
   5   9   6 185.771 96.8866   1
   5   9   6 92.7002 59.3651   1
   9  -5   6 55.8571 68.5596   1
  -5  -9   6 87.0832 74.6486   1
  -9   5  -6 10.1358 70.5734   1
   9  -5   6 3.62527 91.1379   1
   9  -4   1 1538.04 129.844   1
  -9   4   1 1250.84 109.521   1
   9  -4  -1 1125.42 116.254   1
  -9   4  -1 1608.94 131.257   1
  -9   4  -3 316.530 106.690   1
   9  -4   3 487.408 106.996   1
  -9   4   3 496.293 82.5052   1
  -4  -9  -3 71.4545 43.5847   1
   4   9   3 142.540 44.6272   1
   9  -4  -3 478.537 86.5121   1
   9  -4   3 216.117 107.633   1
  -9   4  -3 51.3175 104.937   1
   9  -4   5-48.5158 87.0503   1
  -9   4  -5 131.872 80.8143   1
   4   9  -5 54.5857 67.4016   1
  -4  -9   5 171.455 68.8733   1
   9  -4  -5-48.1629 70.0468   1
   4   9   5 138.043 59.0705   1
  -4  -9  -5 99.4931 54.8086   1
   9  -4   5 152.486 78.7355   1
  -9   4  -5 142.446 94.6826   1
  -9   4   5 77.7431 63.7681   1
   9  -4   7 366.415 90.9467   1
  -4  -9   7 238.667 72.9225   1
   4   9  -7 452.500 76.1836   1
   4   9   7 284.424 91.4744   1
  -9   4  -7 399.557 68.5812   1
   9  -4   7 250.309 62.8213   1
  -9   4  -7 367.577 98.6696   1
  -9   3   0 252.579 108.259   1
  -3  -9   0 117.057 48.6375   1
   3   9   0 109.960 46.4319   1
  -3  -9  -2 104.516 42.9656   1
   9  -3   2 88.7706 156.081   1
  -9   3  -2 194.247 149.400   1
  -3  -9   4-69.3581 55.9917   1
   9  -3  -4-57.8469 60.4446   1
   3   9   4 13.8274 48.6198   1
  -3  -9  -4 46.2820 49.8081   1
   9  -3   4 37.0878 70.2893   1
  -9   3  -4 92.9199 70.2148   1
  -9   3  -4 31.2272 95.8413   1
  -9   3   4 9.90222 56.7401   1
   9  -3   4 23.3602 91.5747   1
   3   9  -6 192.747 71.4879   1
  -3  -9   6 160.578 67.8963   1
  -3  -9  -6 127.737 56.7924   1
   9  -3  -6 132.497 64.6932   1
   9  -3   6 126.852 67.9747   1
  -9   3  -6-39.2309 66.1422   1
  -9   3   6 165.959 57.6719   1
  -9   3  -6 119.469 105.401   1
   9  -3   6 93.6720 99.8387   1
   3   9   6 172.961 60.7549   1
   2   9   1 128.765 36.8532   1
   9  -2  -1 112.484 106.593   1
  -2  -9  -1 104.054 34.2457   1
   9  -2   1 240.862 121.595   1
  -9   2   1 82.2684 102.810   1
  -2  -9  -3 157.459 47.8243   1
   9  -2  -3 383.534 83.7189   1
   2   9   3 86.4286 48.7515   1
  -9   2  -3 233.365 105.075   1
   9  -2   3 272.578 101.666   1
   9  -2   3 34.6996 99.8499   1
  -9   2  -3 271.074 106.030   1
   2   9   5 93.3718 51.1262   1
  -2  -9   5 71.9437 51.2380   1
   2   9  -5 55.7508 53.6676   1
  -2  -9  -5 161.494 53.0050   1
  -9   2   5 19.0440 49.3530   1
   9  -2   5 52.0620 71.1903   1
  -9   2  -5-40.9941 84.5806   1
  -9   2  -5-65.0853 75.4353   1
   9  -2  -5 42.8213 54.7791   1
   9  -2   5 145.083 85.5406   1
   2   9  -7 132.284 63.6149   1
   9  -2   7 271.649 65.4055   1
  -2  -9   7 215.730 61.2797   1
   2   9   7 216.374 63.8241   1
  -2  -9  -7 299.757 67.7169   1
  -9   2  -7 179.539 92.8657   1
  -9   2  -7 233.304 65.2272   1
   9  -2  -7 226.227 53.3084   1
   9  -2   7 270.410 85.6983   1
  -9   2   7 90.5959 43.4187   1
   1   9   0 347.493 24.6138   1
  -1  -9   0 1961.84 32.1315   1
   1   9  -2 370.138 37.1700   1
  -1  -9  -2 370.623 48.6492   1
  -9   1  -2 840.198 117.298   1
   9  -1   2 728.892 117.604   1
  -9   1   2 547.736 94.1303   1
  -1  -9   2 618.991 37.7369   1
   9  -1  -2 383.943 96.2756   1
   9  -1   2 871.527 159.808   1
  -9   1  -2 545.868 159.718   1
   1   9   2 369.782 48.3253   1
  -1  -9   4 100.962 40.8597   1
   1   9  -4 115.308 43.3888   1
   1   9   4 119.504 48.7591   1
  -1  -9  -4 155.698 50.0976   1
  -9   1  -4 223.836 90.1562   1
   9  -1   4 94.0727 75.2242   1
  -9   1  -4 165.746 72.3793   1
   9  -1   4 14.9617 81.2903   1
  -9   1   4 112.046 58.5118   1
   9  -1  -4 104.202 63.6461   1
   9  -1  -6 334.617 56.7172   1
   1   9  -6 141.983 55.9658   1
  -1  -9   6-52.6521 48.1666   1
   1   9   6 19.9041 57.7686   1
  -1  -9  -6 117.472 60.4077   1
  -9   1  -6 350.234 97.5921   1
   9  -1   6 117.102 90.5215   1
   9  -1   6 22.5229 63.4272   1
  -9   1  -6 130.568 67.0945   1
  -9   1   6 118.579 51.5166   1
  -9   0  -1 1540.44 124.945   1
   9   0   1 1243.22 118.826   1
  -9   0   1 1226.58 107.948   1
   9   0  -1 1438.06 110.719   1
   0   9   3 2113.86 73.8087   1
  -9   0  -3 2705.10 140.044   1
   9   0   3 2471.24 136.643   1
  -9   0   3 2424.40 95.2870   1
   9   0  -3 2579.70 102.560   1
  -9   0  -3 2317.23 121.459   1
   0  -9  -3 2324.87 75.5932   1
   0  -9   3 2247.55 48.9503   1
   0   9  -3 2597.39 52.3875   1
   0   9   5 33.7121 57.0897   1
   0  -9  -5 111.637 56.2880   1
  -9   0  -5 70.0064 85.9018   1
   0  -9   5-37.0804 39.2258   1
   0   9  -5 39.7662 42.6305   1
  -9   0   5-45.5245 44.2666   1
   9   0   5 26.6908 67.7540   1
  -9   0  -5 4.03261 71.5149   1
   9   0  -5-26.4479 49.1731   1
   9   0   5 117.312 86.4624   1
  -9   0  -7 253.732 92.6085   1
   0   9   7 144.703 63.9027   1
   9   0   7 160.845 62.2585   1
   9   0   7 173.101 84.4975   1
   0   9  -7 205.772 55.0334   1
  -9   0   7 205.840 39.8062   1
   0  -9   7 89.1495 49.9688   1
  -9   0  -7 177.941 62.9395   1
   0  -9  -7 163.663 64.6201   1
   9   0  -7 266.709 46.2699   1
   9   1   0-109.240 94.9522   1
  -9  -1   0-54.9782 93.7665   1
   1  -9   2 991.887 34.2016   1
   9   1   2 880.312 114.778   1
  -9  -1  -2 914.864 110.123   1
  -9  -1   2 856.234 91.7050   1
   9   1  -2 867.607 93.7211   1
  -1   9  -2 1043.45 36.5371   1
  -9  -1  -2 1387.35 157.294   1
  -1   9   2 1026.20 75.5323   1
   9   1   2 1200.86 154.298   1
   1  -9  -2 936.539 72.9126   1
  -9  -1   4-13.2662 50.3977   1
  -9  -1  -4 65.7122 85.4279   1
   9   1  -4 68.3858 57.1427   1
   9   1   4 92.9239 81.6706   1
  -1   9   4 70.0584 61.8315   1
   1  -9   4 28.6337 37.7306   1
   1  -9  -4-57.2803 57.9261   1
  -1   9  -4 78.0743 39.6058   1
   9   1   4-52.0175 75.3338   1
  -9  -1  -4-77.5056 69.0602   1
  -9  -1   6 223.092 44.4405   1
  -9  -1  -6 599.244 99.6569   1
   9   1  -6 413.550 52.5291   1
   9   1   6 279.405 88.2600   1
  -1   9   6 349.635 73.0449   1
  -1   9  -6 335.841 52.7587   1
   9   1   6 414.289 72.8501   1
  -9  -1  -6 404.172 69.4348   1
   1  -9   6 533.869 54.0442   1
   1  -9  -6 318.497 71.4150   1
   9   2   1 113.794 102.806   1
   9   2   1 19.0944 191.683   1
  -9  -2  -1 528.844 175.213   1
  -9  -2   1 191.376 93.2839   1
  -9  -2  -1 106.033 105.487   1
  -9  -2  -3 504.246 100.849   1
   9   2   3 590.231 95.7305   1
   2  -9  -3 350.256 75.4709   1
  -9  -2   3 665.064 73.8610   1
  -2   9   3 427.773 82.1290   1
   9   2   5 45.2133 75.0534   1
  -2   9   5 53.7375 72.9811   1
   2  -9  -5 24.1649 67.2722   1
  -9  -2  -5 35.4571 81.6092   1
   2  -9   5 102.709 44.9757   1
  -2   9  -5 54.6210 42.3959   1
   9   2   5-100.334 65.0046   1
  -9  -2  -5-63.2457 64.4823   1
  -9  -2   5-5.73700 47.9134   1
   9   2  -5-1.45205 49.2841   1
  -9  -2  -7 91.6666 87.2327   1
   9   2   7 241.433 80.4079   1
  -9  -2  -7 26.1560 59.8887   1
   2  -9   7 50.9615 49.9372   1
   2  -9  -7 68.1952 69.9468   1
  -2   9  -7 84.9928 53.8832   1
   9   2   7 60.2025 58.4030   1
  -9  -2   7 137.597 42.3054   1
   9   2  -7 54.6573 42.4586   1
  -2   9   7-17.8682 72.2712   1
  -9  -3   0 40.8156 103.935   1
   9   3   0 29.1596 102.088   1
   9   3   2 2243.58 151.788   1
  -9  -3   2 1694.96 108.009   1
   9   3  -2 1721.36 111.121   1
   9   3   2 1386.96 122.921   1
   3  -9   2 1941.63 69.0994   1
  -3   9  -2 2023.71 75.0425   1
  -9  -3  -2 2235.36 143.623   1
  -9  -3  -2 1348.75 120.454   1
   3  -9  -4 48.4852 75.7965   1
   3  -9   4 38.9375 37.6654   1
  -3   9  -4-24.5064 38.6093   1
  -9  -3   4 23.0661 60.4570   1
   9   3   4-6.30742 78.7235   1
  -9  -3  -4 113.070 78.0661   1
   9   3  -4 44.1710 62.2228   1
  -9  -3  -4 81.3854 85.5756   1
   9   3   4-190.534 73.1063   1
   3  -9  -6 143.429 86.4528   1
  -3   9   6 230.505 86.5815   1
   3  -9   6 73.9040 48.2734   1
  -9  -3   6 78.7686 54.4596   1
   9   3   6 165.661 64.9670   1
  -9  -3  -6 84.0150 66.4197   1
   9   3  -6 31.2810 57.1304   1
  -9  -3  -6 169.097 90.6495   1
   9   3   6 59.4157 86.1395   1
  -9  -4   1 2308.05 129.202   1
   9   4  -1 2597.15 137.142   1
  -9  -4  -1 2815.67 148.344   1
   9   4   1 2575.90 143.307   1
   9   4   1 2914.39 186.661   1
  -9  -4  -1 2949.46 187.808   1
   9   4  -3 1158.61 98.0997   1
   9   4   3 1287.74 112.271   1
  -4   9  -3 1465.73 68.8270   1
   9   4   3 1549.90 96.6672   1
  -9  -4  -3 1865.00 97.4464   1
   4  -9   3 1210.22 67.4763   1
  -9  -4  -3 990.839 114.333   1
  -4   9   5 187.610 87.8043   1
   4  -9  -5 130.148 88.0400   1
  -9  -4   5 20.7775 60.3780   1
  -4   9  -5 27.3274 43.2533   1
   9   4   5-23.8383 61.2033   1
  -9  -4  -5-44.7799 62.3310   1
  -9  -4  -5 232.208 90.3101   1
   9   4   5 105.247 88.6193   1
   4  -9   5-4.40934 41.8742   1
  -4   9   7-113.735 80.1733   1
  -4   9  -7 74.9558 46.5692   1
  -9  -4   7 68.9755 49.7772   1
   9   4  -7 160.468 54.0552   1
   4  -9   7 37.9555 46.1499   1
   9   4   7 14.3404 55.3889   1
  -9  -4  -7 99.3508 59.3561   1
  -9  -4  -7 193.869 91.5096   1
   9   4   7 173.669 85.9254   1
   4  -9  -7 97.8874 82.5923   1
   9   5   0-19.4941 113.259   1
  -9  -5   0-135.485 106.264   1
   9   5   2 468.924 117.718   1
   9   5  -2 587.484 100.475   1
  -9  -5   2 494.966 96.6087   1
  -9  -5  -2 522.098 116.096   1
   9   5   2 525.760 111.331   1
  -9  -5  -2 769.499 119.555   1
   5  -9   2 404.627 99.5860   1
  -5   9  -2 590.912 106.290   1
   9   5   4-31.2641 77.3711   1
  -9  -5   4-52.5662 67.4160   1
  -5   9  -4 96.6896 53.7358   1
   9   5  -4 27.9777 71.6048   1
  -9  -5  -4 17.3615 89.8781   1
   9   5   4 23.7921 90.9476   1
  -9  -5  -4 66.1473 73.8682   1
   5  -9   4 69.9459 49.2251   1
  -9  -5  -6 204.155 99.4827   1
  -5   9   6 60.9017 94.1281   1
   5  -9  -6-4.99394 93.3613   1
  -9  -5   6-85.8646 60.5167   1
   9   5  -6 8.81740 62.3983   1
  -5   9  -6-42.0753 49.2678   1
   5  -9   6-39.3867 47.9413   1
  -9  -5  -6-13.3051 66.4984   1
   9   5   6 94.0077 94.7695   1
   9   5   6 68.6192 63.0452   1
  -9  -6   1 80.6495 107.277   1
   9   6  -1 318.866 108.495   1
  -9  -6  -1 326.310 115.577   1
   9   6   1 294.901 112.880   1
   9   6   1 69.7590 137.744   1
  -9  -6  -1 32.8793 137.724   1
   9   6   3 426.785 103.794   1
  -9  -6   3 383.177 87.2243   1
   9   6  -3 204.206 86.6018   1
   9   6   3 462.236 76.0564   1
  -9  -6  -3 299.491 73.6180   1
   6  -9   3 406.826 71.6454   1
  -6   9  -3 283.931 76.4415   1
  -9  -6  -3 388.197 111.053   1
   9   6   5 1653.86 89.7080   1
  -6   9  -5 1812.23 77.2796   1
  -9  -6  -5 1076.41 121.096   1
   6  -9   5 1806.20 74.1785   1
   9   6   5 1285.20 123.460   1
  -9  -6  -5 1632.99 89.9469   1
  -6   9   7-115.713 85.8824   1
   6  -9  -7-63.6923 85.6384   1
   6  -9   7 188.814 90.5344   1
   6  -9   7 62.3299 45.4295   1
  -6   9  -7 96.6698 49.2741   1
   9   6   7 145.931 57.8487   1
  -9  -6  -7 122.327 56.6671   1
  -9  -6  -7-20.8324 82.7023   1
   9   6   7 95.3830 85.4242   1
  -6   9  -7 122.426 93.9468   1
  -9  -7   0-71.9496 111.350   1
   9   7   0-137.273 113.048   1
   7  -9   2 211.205 118.444   1
  -7   9  -2-131.871 117.888   1
   9   7  -2 234.093 97.9807   1
  -9  -7  -2 3.35982 108.663   1
   9   7   2 76.9458 108.457   1
  -9  -7   2 298.325 96.0989   1
   9   7   2-107.269 91.7908   1
  -9  -7  -2 13.6520 91.1640   1
  -9  -7  -4-10.9011 92.4273   1
   9   7   4 175.692 98.1943   1
   9   7   4 86.8991 71.3459   1
  -9  -7  -4 28.6320 67.3512   1
   7  -9   4-137.291 57.1750   1
  -7   9  -4 99.8927 58.4705   1
   7  -9   6 99.5995 103.359   1
   9   7   6 40.4848 62.9141   1
  -9  -7  -6 3.82667 61.4952   1
   7  -9   6 74.6630 55.2797   1
   9   7   6 246.913 103.621   1
  -7   9  -6 21.5030 56.1899   1
  -7   9  -6 187.444 105.870   1
  -9  -8   1 234.446 105.384   1
  -9  -8  -1 551.255 121.731   1
   9   8   1 550.494 121.289   1
   9   8  -1 413.859 112.473   1
   9   8   1 52.2709 119.555   1
  -9  -8  -1 349.843 116.583   1
  -9  -8  -3-61.4392 99.6168   1
  -9  -8  -3 18.6487 66.3351   1
   9   8   3 15.4921 67.7038   1
   9   8   3-59.6428 97.8471   1
   8  -9   3 249.562 92.4221   1
  -8   9  -3 130.918 89.6533   1
  -9  -8  -5 109.705 110.977   1
   9   8   5-124.816 96.8007   1
   8  -9   5 175.550 105.554   1
   9   8   5 72.7960 66.8921   1
  -9  -8  -5 31.0474 67.1778   1
  -8   9  -5 26.9692 106.492   1
   8  -9   5 55.2074 75.0281   1
   8  -9   7 11.8067 82.8342   1
   8  -9   7-108.220 45.8431   1
  -9  -8  -7-94.6128 74.8598   1
   9   8   7-92.5963 50.4193   1
  -9  -8  -7-16.7936 50.6425   1
   9   8   7-54.5305 83.7881   1
  -8   9  -7-16.9942 49.9582   1
  -8   9  -7-64.7706 79.8422   1
  -9  -9   0-146.179 101.640   1
   9   9   0-62.0584 101.936   1
  -9  -9  -2 43.6496 106.112   1
   9  -9   2-16.8711 133.289   1
  -9   9  -2-36.3324 145.865   1
   9   9   2-70.0110 104.222   1
   9   9   2 193.406 80.6688   1
  -9  -9  -2 112.013 75.8579   1
  -9   9  -2 67.1590 108.650   1
   9  -9   4-7.85750 104.832   1
  -9  -9  -4-132.490 104.988   1
   9   9   4-52.6701 110.511   1
   9   9   4-40.1227 67.0340   1
  -9  -9  -4-70.0195 68.7550   1
  -9   9  -4 90.1087 113.209   1
   9  -9   4 42.2342 83.4083   1
  -9   9  -4 27.9257 85.2514   1
   9  -9   6-12.1693 93.2978   1
  -9   9  -6-11.5547 71.2279   1
  -9  -9  -6-31.4652 99.4002   1
   9   9   6-12.6394 96.9021   1
   9   9   6-23.2151 55.2630   1
  -9  -9  -6-17.2297 57.2726   1
  -9   9  -6 102.843 100.597   1
   9  -9   6 24.9619 62.9226   1
 -10   9  -1-163.209 109.940   1
   9  10   1-120.468 100.591   1
   9  10   1 108.163 100.431   1
  -9 -10  -1 185.835 96.3468   1
  -9 -10  -3 86.9168 104.751   1
   9  10   3-89.3257 98.7873   1
 -10   9  -3 167.029 108.911   1
   9  10   3 239.858 77.9927   1
  -9 -10  -3 19.6067 66.4298   1
  10  -9   3 22.3237 113.658   1
 -10   9  -3 109.842 121.370   1
  10  -9   3-133.135 100.537   1
  10  -9   5-33.3659 106.088   1
  -9 -10  -5 431.225 119.537   1
   9  10   5 152.076 113.137   1
   9  10   5-28.7173 59.0387   1
  -9 -10  -5 80.8845 61.4554   1
 -10   9  -5 204.472 109.374   1
  10  -9   5 65.8209 74.3096   1
 -10   9  -5 97.3970 77.1300   1
  -8 -10   0 150.385 119.013   1
  10  -8   0 97.3601 116.834   1
  10  -8   2 178.450 149.751   1
 -10   8  -2-76.6655 151.252   1
 -10   8  -2-32.1409 101.576   1
  10  -8   2-11.0429 102.606   1
   8  10   2 183.948 64.3008   1
  -8 -10  -2 49.4361 57.0606   1
  10  -8   4 1062.67 102.831   1
 -10   8  -4 1090.19 113.802   1
  -8 -10  -4 814.552 123.922   1
   8  10   4 620.838 116.367   1
 -10   8  -4 789.942 115.931   1
  10  -8   4 658.373 109.081   1
   8  10   4 962.310 70.2118   1
 -10   8  -6 162.396 94.0810   1
  -8 -10  -6 244.316 106.382   1
  10  -8   6 126.090 88.8102   1
   8  10   6 219.449 57.5400   1
  -8 -10  -6 164.233 56.3921   1
  10  -8   6 222.494 79.2561   1
   8  10   6 81.4708 97.0250   1
 -10   8  -6 301.640 80.7509   1
  10  -7   1 328.844 106.847   1
 -10   7   1 352.215 107.152   1
  10  -7  -1 199.223 111.238   1
  -7 -10  -1 357.150 77.6652   1
 -10   7  -1 184.963 101.399   1
  10  -7   3 10.4209 89.2394   1
   7  10   3 224.257 53.3598   1
  -7 -10  -3 100.292 52.5786   1
 -10   7  -3 237.872 98.0547   1
  10  -7   3 74.6001 110.976   1
  -7 -10  -5 464.886 116.829   1
   7  10   5 115.577 56.8648   1
  -7 -10  -5 130.608 56.0780   1
  10  -7   5 107.020 72.4395   1
 -10   7  -5 143.226 77.8317   1
  10  -7   5 464.529 111.093   1
   7  10   7-40.6350 46.3593   1
   7  10  -7 57.7665 73.8327   1
   7  10   7 58.6643 87.2952   1
  -7 -10  -7-16.7598 91.7971   1
  -7 -10  -7-66.1228 42.8733   1
 -10   7  -7 99.0304 88.0297   1
  10  -7   7 10.6026 54.1876   1
 -10   7  -7-6.89016 58.6001   1
  10  -7   7 16.1734 74.4462   1
 -10   6   0 233.537 99.5009   1
  10  -6   0-2.91290 102.780   1
   6  10   0 208.811 99.3978   1
  -6 -10   0 95.9551 96.9304   1
  10  -6   2-362.047 138.272   1
 -10   6  -2-99.2211 155.559   1
  10  -6   2-35.2538 95.8257   1
 -10   6   2-16.3302 95.4148   1
   6  10   2-70.6280 55.0789   1
  -6 -10  -2 34.2600 56.0750   1
  10  -6  -2 75.2068 96.9716   1
 -10   6  -2 94.4325 97.2751   1
  -6 -10  -4 437.127 53.0627   1
 -10   6  -4 538.835 107.825   1
  10  -6   4 411.262 99.2342   1
  10  -6   4 405.301 91.1671   1
 -10   6  -4 164.172 89.1056   1
   6  10   4 532.340 53.2325   1
   6  10  -6 85.2957 77.7593   1
   6  10   6-58.8974 92.4678   1
 -10   6  -6 209.180 102.785   1
   6  10   6 102.526 57.2396   1
  -6 -10  -6 86.4281 56.2903   1
  10  -6   6 201.392 92.7077   1
 -10   6  -6 104.086 82.0067   1
  10  -6   6 164.637 75.1050   1
  10  -5  -1 283.691 107.554   1
 -10   5   1 104.764 95.0600   1
   5  10   1 82.0143 51.3734   1
  -5 -10  -1 222.098 52.0171   1
 -10   5  -1 157.366 102.495   1
  10  -5   1 313.905 107.311   1
  10  -5  -3 49.3434 82.8250   1
  10  -5   3 309.577 99.3072   1
 -10   5  -3 182.893 99.0924   1
   5  10   3 32.8364 45.1141   1
  -5 -10  -3-26.3215 42.0353   1
 -10   5   3 11.5021 75.9833   1
 -10   5  -3 203.585 115.943   1
   5  10  -5 36.0275 72.3439   1
 -10   5  -5 53.8512 98.6689   1
 -10   5   5 15.5115 72.5527   1
  -5 -10  -5-36.6507 48.5048   1
  10  -5   5-11.1867 94.8487   1
  10  -5   5 95.5671 73.7630   1
 -10   5  -5 35.3575 74.0031   1
   5  10   5-53.0721 52.6610   1
  -5 -10   7 304.396 72.4364   1
   5  10  -7 131.066 68.7165   1
  10  -5   7 291.524 90.4466   1
   5  10   7 120.241 60.7309   1
  -5 -10  -7 200.021 61.5650   1
 -10   5  -7 52.8644 87.3330   1
   5  10   7 115.037 84.6143   1
  10  -5   7 179.035 60.5475   1
 -10   5  -7 266.691 63.9117   1
  10  -4   0 565.707 112.592   1
 -10   4   0 259.353 105.224   1
   4  10   0 527.277 65.9509   1
  -4 -10   0 54.4280 62.5199   1
 -10   4  -2 325.048 160.805   1
  10  -4   2 536.324 165.628   1
 -10   4  -2 279.534 104.075   1
   4  10   2 404.658 46.2204   1
  -4 -10  -2 389.780 45.2484   1
  10  -4   2 345.169 108.317   1
  10  -4  -2 173.146 89.1898   1
 -10   4  -4 177.123 97.2103   1
  10  -4   4-24.9055 85.5382   1
 -10   4   4 216.886 67.3572   1
   4  10   4 41.8750 47.0365   1
  -4 -10  -4-25.1689 43.7911   1
  10  -4  -4 154.450 72.2772   1
  10  -4   4 37.7333 78.6879   1
 -10   4  -4-4.27789 77.0021   1
  10  -4   6-142.832 90.8218   1
  -4 -10   6 79.5437 72.2356   1
   4  10  -6 5.09420 70.6077   1
 -10   4   6 66.2741 62.2937   1
   4  10   6 48.6221 62.5638   1
  -4 -10  -6 169.423 62.5045   1
  10  -4  -6 105.594 72.2525   1
  10  -4   6 77.2203 71.7216   1
 -10   4  -6 128.664 77.9822   1
 -10   4  -6 164.698 108.409   1
 -10   3  -1 477.571 116.904   1
  10  -3   1 406.873 116.715   1
 -10   3   1 346.154 102.285   1
   3  10   1 243.990 37.9938   1
  -3 -10  -1 232.744 36.5904   1
   3  10   3 302.557 52.0199   1
  -3 -10  -3 168.489 44.5902   1
 -10   3   3 285.254 76.6934   1
  10  -3  -3 464.971 82.3472   1
  10  -3   3 648.684 121.571   1
 -10   3  -3 219.105 115.903   1
 -10   3  -3 423.608 108.075   1
  10  -3   3 321.503 105.252   1
  -3 -10   5 91.2027 57.2811   1
   3  10  -5-9.36709 59.7093   1
  -3 -10  -5 152.268 52.7606   1
   3  10   5-31.9106 51.7722   1
  10  -3   5 80.0999 76.7229   1
  10  -3  -5 9.23555 60.2226   1
 -10   3  -5 72.4970 77.4536   1
 -10   3   5 101.487 57.9246   1
 -10   3  -5-105.008 94.1473   1
  10  -3   5 69.2237 96.4512   1
   3  10  -7 259.420 65.8890   1
 -10   3  -7 154.529 91.5616   1
  10  -3  -7 38.2434 55.4224   1
   3  10   7 371.952 62.0116   1
  -3 -10  -7 409.242 60.8608   1
 -10   3   7 221.712 50.8898   1
  10  -3   7 247.167 65.1470   1
 -10   3  -7 378.317 70.5874   1
  -3 -10   7 285.043 62.1679   1
  10  -3   7 305.701 90.3184   1
 -10   2   0 1708.48 130.667   1
  10  -2   0 808.637 125.919   1
   2  10   2 1335.07 56.6335   1
  10  -2   2 1478.67 165.518   1
 -10   2  -2 1542.41 176.453   1
  10  -2  -2 966.277 107.309   1
 -10   2  -2 1122.56 122.519   1
  10  -2   2 853.639 122.441   1
  -2 -10  -2 1292.88 55.1667   1
 -10   2   2 823.967 101.831   1
 -10   2   4 391.226 68.9503   1
  10  -2  -4 396.530 70.0078   1
   2  10  -4 238.192 49.8697   1
   2  10   4 256.577 49.6957   1
 -10   2  -4 21.0133 90.7878   1
  -2 -10   4 169.109 47.3410   1
  10  -2   4 317.319 89.9492   1
  10  -2   4 357.280 79.2130   1
 -10   2  -4 153.431 77.2184   1
  -2 -10  -4 186.037 48.8942   1
  -2 -10   6 105.069 57.0264   1
   2  10  -6 101.265 60.8200   1
 -10   2   6 257.282 58.3197   1
  -2 -10  -6 18.3569 57.3982   1
  10  -2  -6 128.025 59.6538   1
  10  -2   6 81.7240 75.9450   1
 -10   2  -6 195.722 73.4903   1
  10  -2   6 281.271 96.2733   1
  10  -1   1 253.640 111.750   1
 -10   1  -1 285.889 111.357   1
 -10   1   1 423.434 102.318   1
  10  -1  -1 500.555 104.425   1
  -1 -10  -3 823.907 55.1957   1
   1  10  -3 847.875 43.2468   1
  -1 -10   3 627.737 40.1761   1
 -10   1  -3 510.516 102.019   1
  10  -1   3 772.356 110.333   1
 -10   1   3 564.116 76.8761   1
  10  -1  -3 607.043 82.9247   1
  10  -1   3 980.108 119.176   1
 -10   1  -3 781.204 122.252   1
   1  10   3 739.674 53.5545   1
  -1 -10   5-16.6449 42.4874   1
   1  10  -5 46.8532 45.4368   1
   1  10   5 76.0780 52.2703   1
  -1 -10  -5-24.2924 49.7887   1
 -10   1  -5 92.6182 91.8616   1
  10  -1   5-89.0044 83.0093   1
 -10   1  -5 149.919 84.9042   1
  10  -1   5-2.36092 83.1032   1
 -10   1   5 24.1110 56.2296   1
  10  -1  -5 117.233 63.7583   1
  -1 -10   7 503.904 57.2245   1
  10  -1  -7 375.285 53.1430   1
 -10   1   7 605.039 55.3755   1
   1  10  -7 452.481 62.4689   1
   1  10   7 509.124 66.1056   1
  -1 -10  -7 511.479 66.4985   1
 -10   1  -7 624.518 98.5500   1
  10  -1   7 613.777 93.9114   1
  10  -1   7 576.011 71.7377   1
 -10   1  -7 463.449 72.8872   1
   0  10   0 3252.30 51.0523   1
   0 -10   0 2843.58 46.6444   1
 -10   0   0 2962.93 140.930   1
   0  10   2 2324.95 68.4312   1
 -10   0  -2 2552.13 143.564   1
  10   0   2 2095.14 137.763   1
 -10   0   2 2131.79 108.384   1
  10   0   2 2312.00 185.550   1
 -10   0  -2 2341.68 172.949   1
   0 -10  -4 71.7689 52.8673   1
   0  10   4 145.509 54.0843   1
 -10   0  -4 345.578 94.0632   1
  10   0   4 289.593 94.6767   1
   0  10  -4 29.5100 35.6357   1
   0 -10   4 88.5558 36.7591   1
 -10   0   4 253.738 62.9924   1
  10   0  -4 192.427 62.2273   1
  10   0   4-35.0635 70.5048   1
 -10   0  -4-68.2457 70.1414   1
   0  10  -6 26.1036 49.8298   1
   0  10   6 193.949 64.5242   1
 -10   0  -6 133.623 94.6781   1
   0 -10  -6 128.951 63.4201   1
  10   0   6 70.1051 93.2710   1
 -10   0  -6-13.0330 72.1736   1
 -10   0   6 70.1974 49.1583   1
   0 -10   6 86.6386 48.3969   1
  10   0  -6-14.2647 55.9473   1
  10   0   6 119.335 69.7517   1
  10   1   1 241.281 104.016   1
  -1  10   1 269.072 57.4223   1
 -10  -1   1 284.163 93.3143   1
 -10  -1  -1 181.249 101.837   1
  10   1  -1 291.443 92.2656   1
   1 -10  -1 105.032 56.7377   1
 -10  -1  -3 317.121 94.9322   1
  10   1  -3 335.310 72.6718   1
  10   1   3 214.276 90.5619   1
  -1  10   3-20.3094 63.2725   1
   1 -10  -3 255.534 59.2106   1
   1 -10   3 132.901 30.6850   1
  -1  10  -3 94.5600 30.3359   1
  10   1   3-38.3097 99.8689   1
 -10  -1  -3 176.475 107.621   1
 -10  -1   5-12.3738 49.5919   1
 -10  -1  -5 75.8334 88.6214   1
  10   1  -5 78.2738 56.8703   1
  10   1   5 13.2589 82.0021   1
  -1  10   5 31.2785 61.6845   1
   1 -10  -5-32.6778 58.5699   1
   1 -10   5 16.8305 39.2905   1
  -1  10  -5 33.8872 44.4012   1
 -10  -1  -5 4.70813 78.6060   1
  10   1   5 54.0291 80.6940   1
   1 -10  -7 743.095 76.3618   1
  10   1   7 762.230 72.3765   1
 -10  -1   7 676.139 49.3412   1
 -10  -1  -7 898.867 104.557   1
  10   1  -7 592.204 54.3195   1
  10   1   7 788.635 97.9689   1
  -1  10   7 635.111 76.9607   1
  -1  10  -7 844.659 60.7260   1
   1 -10   7 768.551 56.9464   1
 -10  -1  -7 792.179 76.0776   1
 -10  -2   0 84.2428 98.6124   1
  10   2   0 150.861 97.5104   1
  10   2  -2 381.395 88.7120   1
 -10  -2  -2 445.452 104.878   1
  10   2   2 613.508 105.812   1
  -2  10   2 586.216 76.1775   1
   2 -10  -2 553.687 72.8865   1
   2 -10   2 65.5349 36.9853   1
  -2  10  -2 47.4854 40.5510   1
  10   2   2 26.7993 142.188   1
 -10  -2  -2 343.157 155.065   1
 -10  -2   2 350.869 87.8871   1
 -10  -2  -4 312.688 90.1477   1
  10   2   4 114.048 80.4970   1
  -2  10   4 167.498 69.9171   1
   2 -10  -4 171.821 69.4203   1
   2 -10   4 118.018 34.5540   1
  10   2   4 355.725 81.3006   1
  -2  10  -4 190.617 36.9522   1
 -10  -2  -4 204.566 77.1706   1
 -10  -2   4 207.736 57.6156   1
  10   2  -4 368.837 63.4849   1
   2 -10   6 571.786 56.3612   1
  10   2   6 475.283 93.6414   1
   2 -10  -6 444.007 81.0732   1
 -10  -2  -6 351.116 96.8734   1
  -2  10   6 677.966 84.1026   1
  -2  10  -6 410.840 57.7313   1
 -10  -2   6 425.505 56.2983   1
  10   2  -6 305.996 57.3452   1
 -10  -3  -1 633.712 185.788   1
  10   3   1 496.016 192.170   1
 -10  -3   1 548.764 102.129   1
  10   3  -1 716.724 106.110   1
 -10  -3  -1 505.214 115.029   1
  10   3   1 698.463 109.410   1
  -3  10   3 462.996 78.3661   1
  -3  10  -3 603.214 50.4484   1
   3 -10  -3 263.411 77.9419   1
 -10  -3   3 488.378 78.6239   1
 -10  -3  -3 536.674 103.153   1
  10   3  -3 491.851 80.8178   1
   3 -10   3 583.334 46.1016   1
 -10  -3  -3 460.864 99.6528   1
  10   3   3 618.122 96.0566   1
  -3  10   5 68.6562 77.6013   1
   3 -10  -5 263.451 78.2974   1
  -3  10  -5 39.8904 40.3079   1
   3 -10   5 73.2916 39.4558   1
  10   3   5 50.5715 75.5300   1
 -10  -3  -5 35.2557 81.9269   1
 -10  -3   5 21.7326 59.1301   1
  10   3  -5 45.6736 62.4832   1
 -10  -3  -5 17.4832 88.5968   1
  10   3   5 47.1342 84.9056   1
  -3  10   7 70.4399 75.6806   1
   3 -10  -7-48.7622 72.8583   1
   3 -10   7 139.298 50.4206   1
  -3  10  -7 109.023 51.1836   1
  10   3   7 65.9485 56.1642   1
 -10  -3   7 232.421 52.3682   1
 -10  -3  -7 115.094 62.5041   1
  10   3  -7 188.096 52.4823   1
 -10  -3  -7 197.503 86.1800   1
  10   3   7 63.6050 80.0710   1
 -10  -4   0 562.742 115.152   1
  10   4   0 512.828 112.920   1
 -10  -4   2 377.304 89.9455   1
  10   4  -2 379.560 93.4231   1
 -10  -4  -2 388.959 105.292   1
  10   4   2 417.454 106.177   1
   4 -10   2 245.631 76.0750   1
  10   4   2 390.581 135.235   1
 -10  -4  -2 646.938 131.805   1
  -4  10  -2 405.724 88.1945   1
   4 -10   4 583.176 46.8076   1
  -4  10  -4 673.793 50.2428   1
   4 -10  -4 606.376 86.6900   1
 -10  -4   4 649.892 77.3980   1
  10   4   4 571.342 86.4319   1
 -10  -4  -4 587.434 79.4149   1
  10   4  -4 449.680 77.2701   1
 -10  -4  -4 360.194 99.3800   1
  10   4   4 432.710 95.4368   1
  -4  10   6 43.6163 90.1130   1
   4 -10  -6 67.6888 87.3651   1
 -10  -4   6-65.3596 53.9814   1
   4 -10   6-78.0900 41.9977   1
  -4  10  -6 72.9902 47.5178   1
  10   4  -6 20.6664 62.6223   1
  10   4   6 26.6657 67.2221   1
 -10  -4  -6-29.0437 64.8441   1
 -10  -4  -6 62.5886 96.6931   1
  10   4   6-40.4799 84.7197   1
  10   5   1-48.4145 162.705   1
 -10  -5  -1 232.266 153.804   1
  10   5  -1 214.176 102.967   1
 -10  -5  -1 263.855 111.322   1
  10   5   1 189.008 104.288   1
 -10  -5   1 227.455 106.078   1
 -10  -5  -3 143.306 82.3347   1
 -10  -5   3 100.341 77.1566   1
  10   5  -3 246.345 82.4162   1
 -10  -5  -3 21.3447 98.5229   1
  10   5   3 34.3165 91.4392   1
   5 -10   3 166.700 53.8087   1
  -5  10  -3 286.089 59.8039   1
  -5  10   5 69.6119 92.2932   1
   5 -10  -5 138.987 92.6214   1
 -10  -5   5 132.769 73.9028   1
  10   5  -5-76.1445 73.5840   1
   5 -10   5 14.2252 47.2688   1
  -5  10  -5 42.4415 50.6899   1
  10   5   5 121.635 79.3879   1
 -10  -5  -5 50.4131 80.4750   1
 -10  -5  -5 3.92130 99.8971   1
  10   5   5-140.849 93.7693   1
   5 -10  -7 205.216 85.1279   1
 -10  -5   7 20.9372 51.6699   1
   5 -10   7-10.4200 41.8655   1
  -5  10  -7-65.2092 40.6947   1
  10   5   7 62.4914 57.6606   1
 -10  -5  -7 47.2115 54.4165   1
 -10  -5  -7 4.29628 80.6054   1
  10   5   7 123.413 86.3072   1
  -5  10   7 200.343 92.2149   1
 -10  -6   0 235.477 107.818   1
  10   6   0 136.213 107.997   1
  -6  10  -2-66.4339 104.482   1
 -10  -6   2 71.3711 90.5448   1
  10   6  -2-48.0771 84.0395   1
 -10  -6  -2 66.7918 103.450   1
  10   6   2 185.452 106.995   1
  10   6   2 67.5280 110.597   1
 -10  -6  -2 59.1999 108.902   1
   6 -10   2-52.9479 99.0721   1
  10   6  -4 216.922 83.6346   1
 -10  -6   4 207.593 79.0831   1
 -10  -6  -4 398.242 107.845   1
  10   6   4 196.597 102.328   1
   6 -10   4 103.000 60.7393   1
  10   6   4 126.538 86.2067   1
 -10  -6  -4 39.5506 76.1140   1
  -6  10  -4 264.466 58.4283   1
  -6  10   6-140.264 90.4174   1
   6 -10  -6 163.127 94.8573   1
 -10  -6   6 6.11522 64.7815   1
  10   6  -6 148.725 70.4986   1
   6 -10   6 70.3611 51.0719   1
  -6  10  -6-53.5158 48.4670   1
  10   6   6-8.29306 64.0367   1
 -10  -6  -6-32.9309 60.5678   1
 -10  -6  -6 97.3752 102.224   1
  10   6   6 211.129 97.1903   1
 -10  -7   1 305.713 111.549   1
  10   7  -1 300.824 107.150   1
 -10  -7  -1 489.439 116.885   1
  10   7   1 390.024 108.009   1
  10   7   1 247.880 135.789   1
 -10  -7  -1 503.418 134.148   1
 -10  -7   3 157.774 86.7497   1
  10   7  -3 150.798 89.7039   1
 -10  -7  -3 186.508 98.7611   1
  10   7   3 166.493 98.7934   1
  10   7   3 86.9734 74.5579   1
 -10  -7  -3 352.235 77.5277   1
   7 -10   3 126.357 79.1904   1
  -7  10  -3 192.249 85.5072   1
  10   7   5 2593.96 106.373   1
 -10  -7  -5 2444.63 106.466   1
 -10  -7  -5 1486.27 138.614   1
   7 -10   5 1671.94 86.8262   1
  10   7   5 1469.12 134.236   1
  -7  10  -5 1861.47 97.9694   1
  -7  10   7 32.1724 84.2616   1
   7 -10  -7 128.725 88.3500   1
  -7  10  -7 12.5353 85.5306   1
   7 -10   7 101.186 48.3214   1
  10   7   7 87.4626 54.9259   1
 -10  -7  -7 69.4967 52.1225   1
  -7  10  -7 146.343 48.5627   1
   7 -10   7-136.194 83.5670   1
 -10  -7  -7 81.4667 89.2652   1
  10   7   7 21.3347 79.4841   1
 -10  -8   0 1972.91 141.383   1
  10   8   0 1728.91 135.187   1
   8 -10   2-29.9805 123.840   1
  -8  10  -2-253.386 130.068   1
 -10  -8   2-54.4183 87.9862   1
  10   8  -2 12.1943 90.6409   1
 -10  -8  -2 19.2446 104.773   1
  10   8   2-102.790 96.7106   1
  10   8   2 179.999 94.8201   1
 -10  -8  -2 29.2603 91.3443   1
  10   8  -4 597.854 95.0988   1
 -10  -8  -4 744.522 114.781   1
  10   8   4 566.795 110.283   1
 -10  -8  -4 599.284 90.8679   1
   8 -10   4 540.906 73.5890   1
  -8  10  -4 623.273 81.9083   1
 -10  -8  -6 105.680 95.8671   1
  10   8   6 4.29879 91.7971   1
  10   8   6 24.6220 60.1015   1
 -10  -8  -6 28.8645 58.0961   1
  -8  10  -6 92.6478 63.2490   1
   8 -10   6 25.0995 96.2148   1
  -8  10  -6 204.134 105.723   1
   8 -10   6-58.2247 54.3247   1
 -10  -9   1-79.8346 95.1385   1
  10   9  -1-70.1207 96.6605   1
 -10  -9  -1 64.2778 108.207   1
  10   9   1 11.3663 109.350   1
  10   9   1 105.423 114.973   1
 -10  -9  -1 51.1626 114.717   1
 -10  -9  -3-46.0749 106.790   1
  10   9   3-133.001 105.557   1
  10   9   3 118.672 71.2380   1
 -10  -9  -3-38.1274 65.2855   1
  -9  10  -3-111.571 106.986   1
  -9  10  -5 224.732 119.456   1
   9 -10   5 146.352 118.588   1
 -10  -9  -5 444.815 121.153   1
  10   9   5 379.393 119.866   1
   9 -10   5 509.902 76.4705   1
  -9  10  -5 446.493 76.8490   1
 -10 -10   0-97.4210 96.6832   1
  10  10   0 68.9735 104.711   1
 -10 -10  -2-107.751 100.644   1
  10  10   2 35.8307 109.029   1
  10  10   2 8.49573 86.7179   1
 -10 -10  -2 33.8183 84.3077   1
  10 -10   4 912.159 110.565   1
 -10 -10  -4 809.091 136.782   1
  10  10   4 697.941 129.988   1
  10 -10   4 415.408 132.798   1
 -10  10  -4 643.502 113.887   1
 -10  10  -4 705.940 134.147   1
  10 -10   6 13.6066 95.7843   1
 -10 -10  -6 34.5804 104.561   1
  10  10   6 94.8203 97.2775   1
  10  10   6 217.408 58.4091   1
 -10 -10  -6-2.02804 52.8848   1
  10 -10   6 216.805 74.8849   1
 -10  10  -6 118.597 69.1012   1
 -10  10  -6 198.600 98.2896   1
  10  11   1-144.245 100.910   1
  10  11   1 27.8456 108.998   1
 -11  10  -1-58.1619 110.073   1
 -10 -11  -1-24.6158 99.9597   1
 -10 -11  -3 128.508 69.0112   1
 -10 -11  -3 180.993 117.307   1
  10  11   3-4.23821 113.248   1
  11 -10   3 345.244 124.070   1
  10  11   3 99.7133 76.5378   1
 -11  10  -3-47.3204 108.489   1
  11 -10   3 200.939 132.463   1
 -11  10  -3 215.961 137.624   1
  11 -10   5 31.3345 97.9698   1
 -10 -11  -5 187.406 114.825   1
 -10 -11  -5 294.618 64.7404   1
  11 -10   5-58.4659 75.7804   1
 -11  10  -5 236.251 88.3293   1
  10  11   5 150.352 109.788   1
 -11  10  -5 107.243 104.509   1
   9  11   0-138.749 127.393   1
 -11   9   0 22.7862 108.551   1
  11  -9   0-66.3037 105.882   1
 -11   9  -2 120.994 107.693   1
   9  11   2-48.3593 65.6520   1
  -9 -11  -2 15.2333 65.9240   1
  11  -9   2-60.0687 101.388   1
  -9 -11  -4 740.906 77.0787   1
  -9 -11  -4 426.021 123.546   1
   9  11   4 527.928 123.015   1
 -11   9  -4 382.915 115.360   1
  11  -9   4 509.639 112.328   1
 -11   9  -4 815.998 121.406   1
  11  -9   4 496.979 116.389   1
  -9 -11  -6-60.3397 92.5979   1
   9  11   6-116.091 92.9888   1
  11  -9   6 8.63959 84.5401   1
   9  11   6 98.1008 55.9089   1
  -9 -11  -6 3.83760 49.4813   1
 -11   9  -6-39.9232 85.6716   1
  11  -9   6 2.41809 69.5384   1
 -11   9  -6-37.6188 65.4117   1
 -11   8  -1 282.954 109.431   1
  11  -8  -1 318.721 112.678   1
 -11   8   1 142.726 100.349   1
   8  11   1 335.718 87.0198   1
  -8 -11  -1 399.756 84.0458   1
  11  -8   1 178.121 105.669   1
 -11   8  -3 141.158 99.9960   1
  11  -8   3 221.258 101.863   1
   8  11   3 309.788 62.9079   1
  -8 -11  -3 108.007 60.7890   1
  11  -8   3 174.200 129.047   1
 -11   8  -3 297.379 136.490   1
  11  -8   5 230.577 99.6634   1
   8  11   5 77.8869 110.757   1
 -11   8  -5 20.5420 96.6127   1
   8  11   5 66.2109 56.4602   1
  -8 -11  -5 190.879 56.6529   1
  11  -8   5 258.552 81.5910   1
 -11   8  -5 194.357 89.7158   1
  -7 -11   0-183.077 93.0416   1
 -11   7   0-16.2433 94.8254   1
  11  -7   0-22.9908 102.081   1
   7  11   0-39.4815 95.2329   1
  11  -7   2 6.91148 156.999   1
 -11   7  -2-59.3924 91.6381   1
  11  -7  -2 112.621 95.3998   1
  11  -7   2 35.6315 94.4068   1
   7  11   2-11.8981 61.8601   1
  -7 -11  -2 6.69961 56.3086   1
 -11   7   2-69.9731 89.0622   1
   7  11   4 715.872 61.9216   1
  -7 -11  -4 689.438 60.1003   1
  11  -7   4 668.150 109.199   1
 -11   7  -4 733.817 116.895   1
 -11   7  -4 333.423 106.247   1
  11  -7   4 730.073 112.470   1
   7  11   6 169.786 99.6792   1
   7  11   6 126.567 50.8745   1
  -7 -11  -6 174.073 54.3652   1
 -11   7  -6 69.6578 95.3829   1
  11  -7   6 92.1802 82.6166   1
 -11   7  -6 171.335 77.2167   1
  11  -7   6 165.320 96.0420   1
  11  -6   1 349.205 103.515   1
 -11   6   1 55.0411 92.6102   1
  11  -6  -1 342.818 101.578   1
   6  11   1 359.042 57.9149   1
  -6 -11  -1 323.594 57.3917   1
 -11   6  -1 428.146 103.287   1
 -11   6   3-35.0874 79.8384   1
  11  -6  -3-69.3725 82.2148   1
   6  11   3-25.6401 45.1682   1
  -6 -11  -3 56.4455 45.3815   1
 -11   6  -3 62.1661 98.3953   1
  11  -6   3-68.1384 89.2965   1
  11  -6   3 173.392 122.315   1
 -11   6  -3-158.461 123.190   1
   6  11   5 84.3281 51.9913   1
  -6 -11  -5 258.775 53.5605   1
 -11   6  -5 331.108 83.5424   1
 -11   5   0-2.96734 95.6017   1
  11  -5   0 54.3699 98.3884   1
   5  11   0 70.1770 70.2434   1
  -5 -11   0-13.2609 71.5486   1
 -11   5  -2-10.2009 159.959   1
 -11   5   2 7.87775 81.6149   1
  11  -5  -2-35.0950 80.8083   1
 -11   5  -2 102.774 99.2891   1
  11  -5   2-3.41274 97.4874   1
   5  11   2 45.5571 42.6099   1
  -5 -11  -2 59.4102 43.1909   1
  11  -5   2 88.9560 155.584   1
 -11   5  -4 85.4138 98.2190   1
  11  -5   4 49.6912 94.5610   1
   5  11   4 113.961 46.3222   1
  -5 -11  -4 84.0246 45.6940   1
 -11   5   4 23.2120 69.7907   1
  11  -5   4-24.9065 89.2821   1
 -11   5  -4-65.0589 97.3713   1
  11  -5  -4-41.1258 78.3011   1
   5  11  -6 1.84433 69.6463   1
  -5 -11   6 73.8818 69.9446   1
 -11   5  -6 97.8327 92.9613   1
  11  -5   6-37.4093 93.5001   1
   5  11   6 41.7312 57.3784   1
  -5 -11  -6 28.2663 52.9699   1
  11  -5   6 97.2315 82.6007   1
 -11   5  -6-126.260 81.7914   1
 -11   5   6-57.9524 65.0606   1
 -11   4  -1 238.697 106.748   1
  11  -4   1 120.279 105.838   1
 -11   4   1 44.2029 94.1747   1
  11  -4  -1 110.688 97.0801   1
   4  11   1-19.0464 38.7789   1
  -4 -11  -1 108.952 41.6750   1
 -11   4  -3 383.341 107.158   1
  11  -4   3 193.082 97.6855   1
   4  11   3 337.918 44.8232   1
 -11   4   3 191.711 72.9115   1
  11  -4  -3 142.237 77.3564   1
  11  -4   3 368.052 123.274   1
 -11   4  -3 369.523 123.277   1
  11  -4   5 374.090 109.712   1
  -4 -11   5 114.669 69.0396   1
   4  11  -5 86.9740 68.4527   1
   4  11   5 156.221 61.1051   1
  -4 -11  -5 210.136 59.6288   1
  11  -4  -5 84.1109 73.4783   1
  11  -4   5 17.2390 75.7280   1
 -11   4  -5 186.169 81.0974   1
 -11   4   5 126.128 68.5659   1
 -11   4  -5 183.046 104.878   1
  11  -4  -7-32.0298 58.0869   1
  -4 -11   7 38.8989 62.2383   1
   4  11  -7-112.860 62.7222   1
   4  11   7-17.7202 49.7709   1
  -4 -11  -7-34.9003 52.9409   1
  11  -4   7-18.5887 59.5582   1
 -11   4  -7-51.2407 61.0496   1
 -11   4  -7 101.079 93.9519   1
 -11   4   7-24.1755 50.0728   1
  11  -4   7-48.9619 80.8579   1
 -11   3   0-78.9167 100.025   1
  11  -3   0-101.658 101.143   1
   3  11   0-27.6236 36.9302   1
  -3 -11   0-65.7191 33.2176   1
   3  11   2 2896.85 61.6665   1
  -3 -11  -2 2958.31 60.7521   1
 -11   3  -2 2639.48 148.741   1
  11  -3   2 2900.79 191.402   1
 -11   3  -2 2935.88 194.566   1
  11  -3   2 2511.43 145.520   1
  -3 -11   4-12.9261 53.7939   1
   3  11  -4 134.331 55.4146   1
 -11   3   4 78.2612 65.1452   1
  -3 -11  -4 53.9578 48.6496   1
   3  11   4 77.9914 51.2414   1
  11  -3  -4 120.795 69.0925   1
  11  -3   4 60.0559 88.9152   1
 -11   3  -4 129.258 92.5748   1
  11  -3   4 94.4192 99.2930   1
  11  -3  -6 87.3536 63.4683   1
  -3 -11   6 190.906 64.1655   1
   3  11  -6 158.691 63.9453   1
   3  11   6 187.688 57.8828   1
  -3 -11  -6 204.412 59.9841   1
  11  -3   6 138.415 83.6529   1
 -11   3  -6 90.6237 88.6823   1
 -11   3   6 176.484 57.7116   1
 -11   3  -6 319.995 106.714   1
  11  -3   6 258.955 104.668   1
   2  11   1 33.3057 35.0586   1
  -2 -11  -1 102.454 31.7330   1
 -11   2  -1-62.7813 105.006   1
  11  -2   1 75.6512 106.335   1
  11  -2  -3 43.1617 81.2059   1
  -2 -11   3 317.182 45.4898   1
   2  11  -3 241.903 44.6999   1
   2  11   3 237.114 44.7637   1
  -2 -11  -3 203.954 44.3791   1
  11  -2   3 434.836 104.277   1
  11  -2   3 150.008 117.754   1
 -11   2  -3 146.332 116.551   1
 -11   2   3 138.254 75.8142   1
 -11   2   5-30.0687 62.5930   1
  11  -2  -5 239.079 69.0799   1
  -2 -11   5 166.224 50.8974   1
   2  11  -5 114.935 53.0244   1
   2  11   5 61.2974 53.5047   1
  -2 -11  -5 153.067 54.5063   1
 -11   2  -5 379.708 102.762   1
  11  -2   5 138.024 99.1665   1
  11  -2   5 90.7270 77.1331   1
 -11   2  -5 255.611 81.8295   1
   2  11  -7 562.019 65.1277   1
 -11   2  -7 635.109 78.4123   1
 -11   2   7 395.624 55.9562   1
   2  11   7 546.310 64.9428   1
  11  -2   7 309.245 88.8180   1
  -2 -11  -7 478.072 64.9191   1
  -2 -11   7 436.876 57.7951   1
 -11   2  -7 432.252 98.6022   1
  11  -2  -7 385.065 58.1120   1
 -11   1   0-92.2328 97.3022   1
  11  -1   0-73.8734 97.1869   1
   1  11  -2 4047.50 43.6472   1
   1  11   2 4388.14 73.6716   1
  -1 -11  -2 4765.57 74.5419   1
 -11   1  -2 4141.63 152.412   1
  11  -1   2 4161.00 157.415   1
 -11   1   2 3826.71 130.486   1
 -11   1  -2 4548.13 200.946   1
  11  -1  -2 3615.97 133.125   1
  11  -1   2 5020.41 213.312   1
  -1 -11   2 4389.79 45.6645   1
  -1 -11   4 110.250 39.3608   1
   1  11  -4 60.4615 37.6119   1
   1  11   4 206.492 48.5560   1
  -1 -11  -4 172.511 48.7349   1
 -11   1  -4 211.260 93.5783   1
  11  -1   4 311.053 92.4022   1
  11  -1  -4 293.968 73.4832   1
  11  -1   4 261.345 85.9915   1
 -11   1  -4 159.419 84.2910   1
 -11   1   4 49.9375 61.1960   1
   1  11  -6 194.822 53.4022   1
   1  11   6 214.821 57.9677   1
  -1 -11  -6 213.772 60.9599   1
  -1 -11   6 189.750 50.2350   1
 -11   1  -6 340.359 100.156   1
  11  -1   6 19.2421 88.5971   1
  11  -1   6 156.083 84.2357   1
 -11   1  -6 242.595 86.9378   1
 -11   1   6 113.186 59.0700   1
  11  -1  -6 222.395 66.0664   1
 -11   0   1 1121.77 106.620   1
  11   0   1 2749.36 140.088   1
   0 -11  -3 442.430 54.6941   1
   0  11   3 187.754 53.5216   1
 -11   0  -3 621.936 109.873   1
   0 -11   3 212.148 29.8067   1
 -11   0   3 555.171 77.8309   1
   0  11  -3 218.080 29.5412   1
  11   0  -3 495.478 80.7579   1
   0  11   5-60.2404 58.1387   1
   0 -11  -5 76.7990 58.6696   1
 -11   0  -5 149.614 100.478   1
  11   0   5-86.5528 90.7071   1
   0 -11   5 28.9062 39.9027   1
   0  11  -5 0.97159 39.1539   1
 -11   0   5-12.7675 55.9208   1
  11   0  -5 146.041 63.0603   1
  11   0   5-11.7940 85.0474   1
 -11   0  -5 2.21555 75.7512   1
 -11   0  -7-4.30675 86.9921   1
   0  11   7 59.7463 55.9682   1
   0 -11  -7 15.9424 58.1677   1
   0 -11   7 83.4129 46.3791   1
  11   0   7 24.6915 78.5140   1
   0  11  -7 83.6057 51.3997   1
 -11   0   7-11.7486 41.4597   1
  11   0  -7-18.3750 47.3951   1
  11   0   7 39.0232 65.2095   1
 -11   0  -7 23.6141 65.4839   1
 -11  -1   0 10.7792 93.6223   1
  11   1   0 43.8463 100.464   1
  -1  11   2 943.298 68.1543   1
   1 -11   2 956.679 32.1811   1
  -1  11  -2 1216.47 38.4417   1
 -11  -1   2 2410.96 111.670   1
 -11  -1  -2 2211.90 130.446   1
  11   1  -2 2479.55 113.756   1
  11   1   2 2370.19 131.151   1
   1 -11  -2 1131.12 69.5683   1
  11   1   2 811.609 165.498   1
 -11  -1  -2 1071.82 157.465   1
   1 -11   4 341.530 39.9974   1
 -11  -1   4 245.786 62.7365   1
 -11  -1  -4 164.177 86.6266   1
  11   1   4 148.920 88.1933   1
  11   1  -4 257.404 64.4542   1
  -1  11   4 280.646 64.0614   1
   1 -11  -4 323.214 57.7923   1
  -1  11  -4 361.350 39.6502   1
  11   1   4 339.039 86.0882   1
 -11  -1  -4 223.272 84.6360   1
 -11  -1   6 30.5281 51.1893   1
 -11  -1  -6 246.499 96.7154   1
  11   1   6 133.968 92.8094   1
  11   1  -6 25.0567 56.7951   1
  -1  11   6 137.404 69.5352   1
   1 -11  -6 128.932 70.7840   1
   1 -11   6 41.1688 45.9803   1
  -1  11  -6-47.7777 44.0003   1
  11   1   6-9.29680 71.1069   1
 -11  -1  -6 46.6255 83.0734   1
 -11  -2  -1 529.921 104.414   1
  11   2  -1 310.500 93.0260   1
  11   2   1 613.626 103.694   1
 -11  -2   1 121.765 87.1778   1
 -11  -2  -3 267.340 93.7406   1
  11   2  -3 228.645 75.5568   1
  11   2   3 151.840 87.2644   1
   2 -11   3 134.824 31.8388   1
  -2  11  -3 162.874 34.1849   1
  11   2   3 192.461 102.934   1
 -11  -2  -3 414.908 109.536   1
 -11  -2   3 254.621 71.4023   1
 -11  -2  -5-87.1338 86.8307   1
  11   2   5 192.803 92.4815   1
  -2  11   5 213.072 78.0160   1
   2 -11  -5 39.1792 69.0878   1
   2 -11   5 185.521 43.0586   1
  -2  11  -5 107.061 41.3864   1
  11   2   5 280.726 92.8241   1
 -11  -2   5 104.779 57.0149   1
  11   2  -5 117.491 60.0686   1
 -11  -2  -7 236.109 87.8774   1
  -2  11  -7 93.6046 50.8562   1
  11   2   7 103.708 74.4803   1
  -2  11   7-30.0931 66.4892   1
   2 -11  -7-2.27636 64.3853   1
   2 -11   7 104.859 46.0084   1
  11   2   7-54.6635 59.1749   1
 -11  -2  -7 71.7829 64.2130   1
 -11  -2   7 136.793 43.8564   1
  11   2  -7 79.5715 46.5300   1
 -11  -3   0 121.094 95.2179   1
  11   3   0 229.184 98.7760   1
 -11  -3   2 1130.31 98.1392   1
  11   3  -2 1063.89 98.7062   1
 -11  -3  -2 1292.43 115.026   1
  11   3   2 1056.51 105.677   1
  11   3   2 436.298 142.537   1
 -11  -3  -2 445.939 140.673   1
  -3  11   4 225.713 79.2628   1
   3 -11  -4 35.8486 76.0041   1
   3 -11   4 100.417 36.3560   1
  -3  11  -4 178.671 38.4413   1
  11   3   4 244.702 82.3287   1
 -11  -3  -4 313.307 81.5778   1
 -11  -3   4-6.55223 64.5319   1
  11   3  -4 217.462 70.5747   1
 -11  -3  -4 375.610 96.7833   1
  11   3   4 249.416 89.5323   1
  -3  11   6 512.698 86.7119   1
   3 -11  -6 514.264 89.8514   1
   3 -11   6 373.771 49.2636   1
  -3  11  -6 332.840 47.6236   1
  11   3   6 554.952 80.9757   1
 -11  -3  -6 671.902 85.4016   1
 -11  -3   6 337.448 64.9227   1
  11   3  -6 353.387 63.4665   1
 -11  -3  -6 357.926 97.9010   1
  11   3   6 437.765 96.1508   1
  11   4   1 323.404 179.970   1
 -11  -4  -1 549.577 180.969   1
 -11  -4   1 171.424 95.5732   1
  11   4  -1 287.175 98.5364   1
 -11  -4  -1 191.121 102.774   1
  11   4   1 310.788 104.260   1
 -11  -4   3 186.826 76.6071   1
   4 -11   3 39.0941 43.4502   1
  -4  11  -3 84.2392 45.3256   1
  11   4  -3 267.360 82.2231   1
  11   4   3 147.256 97.9865   1
 -11  -4  -3 54.3738 96.3582   1
 -11  -4  -3 236.802 96.9858   1
  11   4   3 218.909 92.9207   1
  -4  11   5 478.141 94.1348   1
 -11  -4   5 247.443 72.5272   1
  11   4   5 643.007 98.8197   1
  11   4  -5 540.875 79.4839   1
 -11  -4  -5 535.410 100.987   1
 -11  -4  -5 521.502 103.627   1
  11   4   5 297.352 97.2581   1
   4 -11  -5 570.018 93.7185   1
  -4  11   7-39.4121 74.6407   1
   4 -11  -7 115.963 76.0203   1
   4 -11   7 41.5538 42.8841   1
  -4  11  -7-7.26282 39.8066   1
 -11  -4   7 54.0391 51.1710   1
  11   4   7 31.6933 57.1358   1
  11   4  -7 27.1625 53.7328   1
 -11  -4  -7-25.2242 57.2818   1
 -11  -4  -7 74.0105 83.5157   1
  11   4   7-43.2370 64.5870   1
 -11  -5   0 194.995 105.780   1
  11   5   0 97.1598 100.242   1
 -11  -5   2-73.9041 83.2119   1
  11   5  -2-103.303 83.9058   1
 -11  -5  -2 46.2709 100.104   1
  11   5   2-49.5999 95.1965   1
  11   5   2 193.808 125.600   1
 -11  -5  -2 140.548 124.446   1
   5 -11   2 44.6195 84.6073   1
  -5  11  -2-71.4748 92.0922   1
 -11  -5   4-29.6874 70.9725   1
  11   5  -4-39.0163 77.5544   1
   5 -11   4 93.1034 51.0419   1
  -5  11  -4 15.1690 58.7817   1
  11   5   4 158.258 77.5879   1
 -11  -5  -4 192.212 78.9787   1
 -11  -5  -4-109.081 94.6273   1
  11   5   4-3.70107 92.4526   1
  -5  11   6 47.5012 92.8732   1
   5 -11  -6 158.567 91.2149   1
  11   5  -6 104.609 67.7708   1
   5 -11   6 66.6865 46.9276   1
  -5  11  -6 13.7545 46.3588   1
 -11  -5   6-2.22344 67.1832   1
  11   5   6 31.9407 70.9830   1
 -11  -5  -6 161.455 73.0266   1
 -11  -5  -6 92.8517 92.8517   1
  11   5   6 135.369 90.1775   1
 -11  -6  -1 140.828 149.418   1
  11   6   1 9.50579 152.159   1
 -11  -6   1 355.645 102.517   1
  11   6  -1 337.124 106.245   1
 -11  -6  -1 176.456 107.251   1
  11   6   1 288.005 109.219   1
 -11  -6   3-104.601 73.0589   1
  11   6  -3-102.992 77.7408   1
 -11  -6  -3 46.3891 93.8193   1
  11   6   3 68.7694 100.430   1
  11   6   3 234.399 93.8475   1
 -11  -6  -3 78.4965 84.2604   1
   6 -11   3-51.9141 66.3997   1
  -6  11  -3-53.7349 72.6206   1
   6 -11   5 3414.80 91.2164   1
  -6  11  -5 3805.90 99.9374   1
 -11  -6   5 2169.41 113.161   1
  11   6   5 3367.76 129.438   1
 -11  -6  -5 2321.34 153.827   1
  11   6   5 2159.85 143.097   1
 -11  -6  -5 3319.53 132.278   1
  11   6  -5 2173.52 118.422   1
 -11  -7   0 103.875 99.8523   1
  11   7   0 118.830 98.6928   1
   7 -11   2 50.5472 109.202   1
  -7  11  -2 50.8773 120.845   1
 -11  -7   2-99.2841 88.4088   1
  11   7  -2-6.28586 86.7586   1
 -11  -7  -2-57.3585 99.2006   1
  11   7   2-41.9189 96.5571   1
  11   7   2 138.228 108.696   1
 -11  -7  -2 231.423 109.828   1
 -11  -7   4 167.867 86.7205   1
  11   7  -4 164.448 95.6982   1
 -11  -7  -4 252.415 111.972   1
  11   7   4 171.586 109.546   1
  11   7   4-51.6474 80.6632   1
 -11  -7  -4 87.0248 79.5605   1
   7 -11   4-2.88947 58.7209   1
  -7  11  -4 147.839 67.3497   1
  11   7  -6 82.0406 70.2730   1
   7 -11   6 23.4906 49.5474   1
  11   7   6 80.7755 67.4623   1
  -7  11  -6 1.69048 54.3063   1
 -11  -7  -6-54.5138 61.3701   1
 -11  -7  -6-59.9748 102.123   1
  11   7   6 34.9791 92.4425   1
 -11  -7   6-45.4661 65.6211   1
 -11  -8  -1 168.831 125.387   1
 -11  -8   1 112.956 101.695   1
  11   8  -1 3.58585 101.613   1
 -11  -8  -1 312.730 103.598   1
  11   8   1 309.963 108.836   1
  11   8   1 159.077 131.791   1
 -11  -8   3 199.482 91.0397   1
  11   8  -3 99.4740 93.6079   1
 -11  -8  -3 84.4936 100.104   1
  11   8   3 115.924 102.539   1
  11   8   3 4.41909 81.4240   1
 -11  -8  -3 15.1836 83.0507   1
   8 -11   3-12.9907 91.8578   1
  -8  11  -3 21.1481 101.014   1
  11   8  -5 192.589 88.2195   1
 -11  -8  -5 81.0430 109.084   1
  11   8   5 396.591 116.836   1
  11   8   5 483.238 84.6118   1
 -11  -8  -5 344.842 85.6159   1
   8 -11   5 373.116 72.9012   1
  -8  11  -5 425.196 73.9115   1
 -11  -9   0-208.751 103.513   1
  11   9   0 69.5483 106.026   1
 -11  -9   2-70.9300 89.5547   1
  11   9  -2 109.018 96.9598   1
 -11  -9  -2-188.200 100.856   1
  11   9   2-171.283 97.9739   1
  11   9   2-87.7132 99.8152   1
 -11  -9  -2-65.6292 97.7944   1
  11   9  -4 217.294 99.2653   1
 -11  -9  -4 134.276 118.758   1
  11   9   4 406.334 118.187   1
  11   9   4 47.7214 85.4816   1
 -11  -9  -4 71.5079 85.0919   1
   9 -11   4 117.356 87.1646   1
  -9  11  -4 211.358 98.0148   1
 -11  -9  -6 192.646 101.865   1
  11   9   6 114.898 90.2953   1
  11   9   6-39.8293 57.9974   1
 -11  -9  -6 77.5982 59.6146   1
   9 -11   6 137.183 61.3430   1
  -9  11  -6 30.4802 66.6058   1
   9 -11   6 13.8430 93.5469   1
  -9  11  -6-42.8979 103.773   1
 -11 -10   1 77.3850 101.120   1
  11  10  -1-185.050 95.8693   1
 -11 -10  -1-93.6751 101.003   1
  11  10   1 49.7940 107.006   1
  11  10   1-2.96127 124.655   1
 -11 -10  -1-91.0022 113.131   1
 -11 -10  -3 311.659 128.085   1
  11  10   3 22.5320 113.110   1
  11  10   3-92.1285 74.1846   1
 -11 -10  -3 122.372 76.5303   1
  10 -11   3 190.430 118.491   1
 -10  11  -3 282.180 133.532   1
 -11 -10  -5 29.5579 107.140   1
  11  10   5 203.985 108.526   1
 -10  11  -5 116.615 107.792   1
  11  10   5 220.277 75.4243   1
 -11 -10  -5 325.968 77.4677   1
  10 -11   5 84.1547 68.9364   1
 -10  11  -5 150.498 79.0981   1
  10 -11   5 139.654 110.161   1
 -11 -11   0 134.903 112.854   1
  11  11   0-143.796 101.365   1
 -11 -11  -2 130.322 118.171   1
  11  11   2-34.6903 112.493   1
  11  11   2 7.27728 94.8532   1
 -11 -11  -2 195.633 97.0305   1
 -11  11  -4 401.539 127.285   1
  11 -11   4-4.76880 113.453   1
 -11 -11  -4 440.408 123.019   1
  11  11   4 311.977 122.179   1
  11  11   4 250.644 88.2917   1
 -11 -11  -4 277.850 78.3065   1
  11 -11   4 217.829 107.546   1
 -11  11  -4 208.567 111.627   1
  11  12   1 76.7114 114.830   1
  11  12   1-125.748 115.630   1
 -11 -12  -1 86.2020 116.832   1
 -12  11  -1 112.839 122.366   1
  12 -11   3-31.0103 140.806   1
 -12  11  -3 269.409 145.905   1
 -12  11  -3 124.273 124.273   1
 -11 -12  -3-65.3493 113.956   1
  11  12   3 119.417 114.916   1
 -11 -12  -3 245.152 73.3032   1
  12 -11   3-73.1667 116.353   1
 -12  11  -5 109.201 102.570   1
 -11 -12  -5 40.6678 94.2843   1
  11  12   5-35.6860 98.4586   1
  12 -11   5-124.296 88.2411   1
  11  12   5-13.0364 61.6460   1
 -11 -12  -5-44.0151 59.2572   1
  12 -11   5-5.47194 80.0944   1
 -12  11  -5 56.1667 91.4495   1
  10  12   0 291.426 142.640   1
 -12  10   0 381.698 117.788   1
  12 -10   2 183.367 114.111   1
  10  12   2 33.4306 112.906   1
 -12  10  -2 174.259 118.348   1
  10  12   2 300.652 83.8802   1
 -10 -12  -2 90.2421 82.6110   1
 -10 -12  -4 189.536 118.673   1
  10  12   4 122.789 116.745   1
  10  12   4 215.643 70.7253   1
 -10 -12  -4 230.949 72.1434   1
 -12  10  -4 189.775 113.502   1
  12 -10   4 184.715 111.219   1
 -12  10  -4 487.059 127.458   1
 -12   9   1 104.481 107.379   1
  12  -9  -1 153.595 112.225   1
 -12   9  -1 43.2951 100.962   1
  12  -9   1 135.388 110.009   1
   9  12   1 326.890 92.5481   1
  -9 -12  -1 29.7796 86.1265   1
 -12   9  -3 130.391 147.044   1
 -12   9  -3 95.7888 112.679   1
   9  12   3 409.444 83.4067   1
  -9 -12  -3 186.681 76.3295   1
  12  -9   3 126.144 106.291   1
  12  -9   3 369.325 146.773   1
 -12   9  -5-31.3772 96.4511   1
  -9 -12  -5 54.4686 101.699   1
   9  12   5 40.1079 109.160   1
  12  -9   5-48.6848 92.4152   1
   9  12   5 28.7896 55.8668   1
  -9 -12  -5-102.902 50.5871   1
  12  -9   5 7.93371 84.5435   1
 -12   9  -5 200.248 94.4725   1
   8  12   0 16.6646 102.938   1
  -8 -12   0 159.081 100.644   1
  12  -8   0 313.444 110.882   1
 -12   8   0 371.822 101.094   1
 -12   8   2 316.210 104.419   1
 -12   8  -2 173.778 99.8841   1
  12  -8   2 70.3210 101.950   1
   8  12   2 285.362 64.2426   1
  -8 -12  -2 227.030 58.0594   1
  12  -8  -2 44.2765 103.114   1
  12  -8   4 480.590 112.930   1
   8  12   4 69.5454 57.3903   1
  -8 -12  -4 151.328 58.3114   1
  12  -8   4 111.031 116.183   1
 -12   8  -4 382.956 121.628   1
   8  12   6-17.6110 88.9312   1
   8  12   6 40.6964 50.6261   1
  -8 -12  -6 64.4444 49.4407   1
  12  -8   6 48.9429 67.1071   1
 -12   8  -6 147.322 70.9934   1
 -12   8  -6 87.8004 86.9449   1
  12  -8   6 13.1868 85.7988   1
 -12   7  -1 38.9610 96.5454   1
  12  -7   1-54.7961 93.4931   1
 -12   7   1 342.296 96.3367   1
   7  12   1 190.709 62.4946   1
  -7 -12  -1-83.8935 59.5834   1
  12  -7  -1 246.821 97.1151   1
 -12   7   3 128.031 89.6928   1
   7  12   3 222.917 53.0540   1
  -7 -12  -3 293.495 55.7124   1
 -12   7  -3 215.428 102.514   1
  12  -7  -3 43.2360 94.0103   1
  12  -7   3 220.754 102.320   1
  12  -7   3 261.519 135.861   1
 -12   7  -3 267.182 137.546   1
 -12   7   5-17.7276 87.6972   1
   7  12   5-4.76972 51.6170   1
  -7 -12  -5-28.4813 52.1437   1
 -12   7  -5 30.7561 104.991   1
  12  -7   5-71.9864 94.0210   1
  12  -7   5-12.6293 84.4563   1
 -12   7  -5 78.2967 92.7834   1
  12  -6   0-111.922 84.8883   1
   6  12   0-126.128 76.2113   1
 -12   6   0 48.7198 90.1864   1
  -6 -12   0 143.975 77.5300   1
  12  -6   2 446.218 170.546   1
 -12   6   2 347.122 90.4768   1
  12  -6  -2 242.274 92.9749   1
 -12   6  -2 303.104 99.8710   1
  12  -6   2 249.708 99.7588   1
  12  -6  -4 17.9834 91.9911   1
 -12   6  -4 384.530 114.236   1
   6  12   4 118.392 50.9155   1
  12  -6   4 146.491 103.824   1
  -6 -12  -4 213.162 51.9740   1
  12  -6   4 295.086 112.056   1
 -12   6  -4 169.579 111.551   1
 -12   6   4 98.8046 76.7012   1
   6  12  -6 13.1322 69.2101   1
 -12   6  -6-97.4129 89.5884   1
 -12   6   6 74.2183 73.4092   1
  12  -6   6-26.7188 88.5043   1
   6  12   6 70.8416 50.1552   1
  -6 -12  -6-60.8322 46.3999   1
  12  -6   6-7.81465 71.4327   1
 -12   6  -6-17.5104 70.7968   1
 -12   5  -1 128.339 94.7385   1
  12  -5   1 125.955 95.1761   1
  -5 -12  -1 115.800 50.8152   1
 -12   5   1-81.7380 82.6301   1
  12  -5  -1 9.33997 88.6614   1
   5  12   3 399.358 47.2793   1
  12  -5  -3 229.400 79.9142   1
 -12   5  -3 430.580 108.760   1
  12  -5   3 269.799 98.3768   1
  -5 -12  -3 334.789 45.4610   1
  12  -5   3 285.410 133.782   1
 -12   5  -3 503.139 144.486   1
 -12   5   3 317.994 79.1038   1
 -12   5  -5-13.4367 103.887   1
  12  -5   5 272.280 103.251   1
   5  12   5 145.298 56.9213   1
  -5 -12  -5 104.190 51.8607   1
  12  -5   5 195.214 85.7178   1
 -12   5  -5 43.4878 88.7630   1
  12  -5  -5 84.7274 81.3131   1
 -12   4   0 96.9574 98.1884   1
  12  -4   0 390.897 106.441   1
   4  12   0 327.383 44.5428   1
  -4 -12   0 318.194 47.4125   1
  12  -4   2 558.769 170.688   1
 -12   4  -2 453.244 172.743   1
   4  12   2 562.881 43.1012   1
  -4 -12  -2 571.866 41.9753   1
 -12   4  -2 341.700 105.540   1
  12  -4   2 424.941 110.136   1
 -12   4   2 503.577 90.3094   1
  12  -4  -2 384.475 89.3586   1
  12  -4   4-33.2513 99.3200   1
   4  12   4 95.6577 51.4257   1
  -4 -12  -4 166.206 49.2473   1
 -12   4   4 80.1953 71.1003   1
  12  -4   4 114.785 101.793   1
 -12   4  -4-43.8490 107.368   1
  12  -4  -4 107.057 79.7956   1
 -12   4  -4 188.470 108.447   1
 -12   4   6-84.6054 58.6164   1
  -4 -12   6 34.1271 62.7651   1
   4  12  -6 85.6199 66.7000   1
   4  12   6 129.549 54.5520   1
  12  -4  -6 23.1123 65.0848   1
  12  -4   6 85.6481 79.4887   1
 -12   4  -6 44.5037 75.7225   1
 -12   4  -6-87.1851 94.6676   1
  12  -4   6 50.1075 92.9087   1
 -12   3   1 120.634 95.9386   1
  12  -3  -1 95.2815 96.5958   1
   3  12   1 77.1939 31.2883   1
  -3 -12  -1 6.66427 29.9532   1
 -12   3  -1 42.8754 102.376   1
  12  -3   1 100.527 102.306   1
 -12   3   3 341.534 80.5480   1
  12  -3  -3 8.22092 79.3744   1
   3  12   3 292.086 48.7650   1
  -3 -12  -3 132.279 45.4740   1
 -12   3  -3 263.934 107.306   1
  12  -3   3 229.107 102.790   1
  12  -3   3 80.1692 129.507   1
 -12   3  -3 84.8991 128.308   1
  -3 -12   5 40.9960 55.3707   1
   3  12  -5 22.9080 61.5370   1
 -12   3   5 83.2867 67.9412   1
   3  12   5 106.504 55.0541   1
  -3 -12  -5 143.097 54.0626   1
  12  -3  -5 130.651 73.9076   1
  12  -3   5 91.5053 85.6316   1
 -12   3  -5 43.4579 104.480   1
 -12   3  -5 167.324 85.2894   1
  12  -3   5-17.0677 103.203   1
  -3 -12   7-27.4135 49.6869   1
   3  12   7-23.8727 49.1746   1
  -3 -12  -7 92.4611 50.4247   1
 -12   3   7 59.9222 49.8258   1
  12  -3   7 102.296 66.5417   1
 -12   3  -7 103.856 73.2339   1
 -12   3  -7 75.7999 85.4064   1
  12  -3   7 117.501 84.1844   1
   3  12  -7 113.478 55.2211   1
  12  -3  -7 85.4704 55.0958   1
   2  12   0 62.3999 21.9622   1
  -2 -12   0 96.8074 21.8527   1
 -12   2   0 146.511 97.6507   1
  12  -2   0 71.2943 97.7043   1
  12  -2   2-97.6096 163.845   1
 -12   2  -2 140.548 166.039   1
   2  12   2 236.878 39.5872   1
  -2 -12  -2 255.840 41.7907   1
 -12   2  -2 387.373 102.879   1
  12  -2   2-28.2422 93.6022   1
  12  -2  -2 335.915 98.1966   1
  12  -2  -4 42.2172 73.0271   1
  -2 -12   4 90.3799 45.0769   1
   2  12  -4 87.4288 45.6790   1
   2  12   4 33.4483 46.3692   1
  -2 -12  -4 43.2122 46.5737   1
 -12   2  -4-111.248 91.2098   1
  12  -2   4-74.3401 87.3141   1
  12  -2   4 307.867 101.371   1
 -12   2  -4 38.9536 99.6240   1
 -12   2   4 79.9320 73.9303   1
 -12   2   6 64.5807 59.9454   1
  12  -2  -6 111.763 66.5778   1
  -2 -12   6 53.8343 50.3394   1
   2  12  -6 78.2809 54.3399   1
   2  12   6 39.8548 54.0239   1
  -2 -12  -6-35.8961 52.7408   1
 -12   2  -6 223.690 99.6326   1
  12  -2   6 21.0538 88.8262   1
  12  -2   6 175.562 89.8128   1
 -12   2  -6 125.841 78.9995   1
   1  12   1 529.078 35.4666   1
  -1 -12  -1 447.631 33.9255   1
   1  12  -1 150.171 3.84321   1
 -12   1  -1 662.088 105.792   1
  12  -1   1 568.585 106.041   1
 -12   1   1 668.731 97.0034   1
  12  -1  -1 591.990 102.137   1
  -1 -12   1 29.0845 6.91335   1
  -1 -12   3 128.683 30.5065   1
   1  12  -3 156.534 30.6127   1
   1  12   3 61.7088 41.2541   1
  -1 -12  -3 225.723 44.2025   1
 -12   1  -3 211.095 96.4316   1
  12  -1   3 278.445 95.5882   1
 -12   1   3 292.204 75.9987   1
  12  -1  -3 176.294 78.6963   1
  12  -1   3 369.900 129.064   1
 -12   1  -3 149.843 126.882   1
  -1 -12   5 22.7557 41.1871   1
   1  12  -5-24.2151 44.3659   1
   1  12   5 80.1065 53.2806   1
  -1 -12  -5 57.4448 53.5957   1
 -12   1  -5 146.413 99.2887   1
  12  -1   5 86.3226 96.5913   1
 -12   1   5-17.1754 63.0698   1
  12  -1   5-46.7232 78.9124   1
 -12   1  -5 37.5787 78.3554   1
  12  -1  -5-101.774 68.4522   1
  -1 -12   7 53.6336 44.9422   1
   1  12   7-31.9934 52.1429   1
  -1 -12  -7-80.5475 49.6614   1
 -12   1  -7 121.995 83.3137   1
   1  12  -7 57.8362 46.5168   1
  12  -1   7 139.421 78.8140   1
  12  -1   7 43.6062 67.9623   1
 -12   1  -7-43.6017 68.2366   1
 -12   1   7 112.715 50.3158   1
  12  -1  -7 97.7632 56.2773   1
   0  12   0 1479.26 43.5517   1
 -12   0   0 1950.96 126.791   1
 -12   0  -2-30.4908 164.023   1
   0  12   2 28.3024 45.0816   1
   0 -12  -2 87.0212 44.6901   1
  12   0  -2 180.633 87.6652   1
   0 -12   2 44.4316 17.9755   1
   0  12  -2 59.2756 18.3177   1
  12   0   2-40.6257 157.888   1
   0 -12  -4 168.537 55.7635   1
   0 -12   4 10.4572 32.7883   1
   0  12  -4-8.54831 33.2451   1
  12   0  -4 198.721 71.2258   1
  12   0   4 39.1674 91.6886   1
 -12   0  -4 240.239 97.5306   1
   0  12   4 63.6309 55.6068   1
   0  12   6-48.6698 58.8390   1
   0 -12  -6 41.7017 59.9701   1
 -12   0  -6-47.5563 90.8922   1
   0 -12   6 7.04133 42.3944   1
  12   0   6 33.5444 93.1951   1
   0  12  -6-13.1352 43.8581   1
 -12   0   6 75.4204 54.8745   1
  12   0  -6 6.31383 58.2106   1
  12   0   6 101.366 86.7860   1
 -12   0  -6 253.476 91.8468   1
  -1  12   1 254.664 51.4123   1
   1 -12  -1 535.131 53.9385   1
 -12  -1   1 601.595 95.7126   1
 -12  -1  -1 687.919 106.911   1
  12   1   1 673.576 105.636   1
  12   1  -1 568.771 96.1779   1
 -12  -1   3 11.9015 66.7756   1
 -12  -1  -3 306.816 96.0639   1
  -1  12   3 123.221 60.0118   1
   1 -12  -3 180.246 56.3490   1
  12   1   3 253.022 89.3876   1
  12   1  -3 224.299 76.0395   1
   1 -12   3 116.906 25.9709   1
  -1  12  -3 124.740 27.2275   1
  12   1   3 173.947 117.960   1
 -12  -1  -3 423.767 119.466   1
 -12  -1   5-66.7907 59.0081   1
 -12  -1  -5 90.9743 96.6447   1
  12   1   5-88.4563 88.3726   1
  -1  12   5 37.8743 65.1696   1
   1 -12  -5 155.105 66.0958   1
  12   1  -5 126.434 68.4395   1
   1 -12   5 91.9722 40.9143   1
  -1  12  -5 63.0677 44.6822   1
 -12  -1  -5 204.936 85.7247   1
 -12  -1   7 43.3142 41.5148   1
 -12  -1  -7 39.6908 80.5973   1
  12   1   7 200.774 80.1306   1
  -1  12   7 153.559 63.9224   1
   1 -12  -7 256.594 65.0198   1
  12   1  -7 128.634 52.8586   1
   1 -12   7 54.3147 42.0865   1
  -1  12  -7 210.645 46.7362   1
  12   1   7 134.851 66.8681   1
 -12  -1  -7 212.124 68.0992   1
 -12  -2   0 60.7894 87.9922   1
  12   2   0 26.5228 88.4093   1
 -12  -2   2 49.2876 76.8217   1
  12   2  -2 29.0211 76.8279   1
 -12  -2  -2 85.0047 88.0922   1
  12   2   2 147.201 93.9558   1
  -2  12   2 33.4353 60.5949   1
   2 -12  -2 7.92861 60.9218   1
   2 -12   2 10.4456 35.7435   1
  -2  12  -2 2.63646 45.2107   1
  12   2   2 327.339 154.309   1
 -12  -2  -2-286.485 140.516   1
  12   2  -4 37.1819 68.8978   1
 -12  -2  -4 168.557 92.6999   1
  12   2   4 53.7408 82.7135   1
  -2  12   4 99.5786 71.4033   1
   2 -12  -4 95.7027 69.0658   1
   2 -12   4 76.8097 32.4940   1
  -2  12  -4 45.7325 33.4694   1
  12   2   4-42.4032 87.3363   1
 -12  -2  -4 14.9249 86.5275   1
 -12  -2   4 86.9230 64.4812   1
  12   2  -6 250.441 61.6552   1
 -12  -2  -6 163.622 92.3778   1
  12   2   6 136.774 86.1497   1
  -2  12   6 237.453 73.8778   1
   2 -12  -6 312.783 73.7945   1
   2 -12   6 310.569 52.2363   1
 -12  -2   6 62.9576 58.1490   1
 -12  -3   1 346.055 88.1199   1
  12   3  -1 400.807 92.8953   1
 -12  -3  -1 589.778 104.849   1
  12   3   1 317.417 96.0826   1
  -3  12   3 396.748 76.9831   1
   3 -12   3 413.624 47.4568   1
   3 -12  -3 409.042 74.3153   1
  -3  12  -3 429.117 51.5393   1
  12   3   3 552.411 123.728   1
 -12  -3  -3 609.867 120.393   1
 -12  -3   3 322.542 77.3059   1
  12   3  -3 297.906 79.5715   1
 -12  -3  -3 154.691 89.1414   1
  12   3   3 142.299 90.2787   1
  12   3   5 144.642 94.6249   1
  -3  12   5 164.078 83.3971   1
   3 -12  -5 105.293 77.3967   1
   3 -12   5 274.135 41.7993   1
  -3  12  -5 167.731 43.4836   1
  12   3   5 325.306 93.0979   1
 -12  -3  -5 262.382 85.0718   1
 -12  -3   5 4.41939 63.6223   1
  12   3  -5 160.992 69.1353   1
 -12  -3  -5 36.2713 96.9750   1
  12   3   7 87.0156 75.9535   1
  -3  12   7 2.57953 72.3649   1
   3 -12  -7 117.246 70.1600   1
   3 -12   7 48.9242 42.8736   1
  -3  12  -7-29.1133 39.9712   1
  12   3   7 159.806 65.5101   1
 -12  -3  -7-2.51128 60.8436   1
 -12  -3   7 99.1526 49.7228   1
  12   3  -7 55.8220 49.7612   1
 -12  -3  -7 13.4496 76.4779   1
 -12  -4   0 105.425 94.0128   1
  12   4   0 288.922 97.8213   1
 -12  -4   2 503.736 92.5209   1
  12   4  -2 510.767 93.7361   1
 -12  -4  -2 378.332 100.114   1
  12   4   2 511.049 103.117   1
   4 -12   2 301.431 74.2870   1
  12   4   2 257.035 140.875   1
 -12  -4  -2 310.385 134.774   1
  -4  12  -2 233.969 80.3982   1
  -4  12   4 245.666 84.7775   1
   4 -12  -4 356.882 85.2808   1
   4 -12   4 225.157 43.1258   1
  -4  12  -4 303.872 50.7109   1
 -12  -4   4 118.482 75.1822   1
  12   4   4 268.438 87.4450   1
  12   4  -4 218.650 78.1051   1
 -12  -4  -4 190.275 87.8532   1
 -12  -4  -4 331.914 101.435   1
  12   4   4 411.487 99.7406   1
  -4  12   6 117.017 87.6011   1
   4 -12  -6-38.2848 79.6841   1
   4 -12   6 1.21934 41.6543   1
  -4  12  -6 57.2096 43.4860   1
 -12  -4   6-13.2958 59.4192   1
  12   4   6-13.2072 81.0278   1
 -12  -4  -6-78.9438 78.8431   1
  12   4  -6 93.9525 64.9225   1
 -12  -4  -6-45.9949 89.2892   1
  12   4   6 84.3340 87.9840   1
  12   5   1 225.410 176.755   1
 -12  -5  -1-103.960 163.925   1
 -12  -5   1 304.475 95.6749   1
  12   5  -1 190.274 97.2625   1
 -12  -5  -1 232.756 104.902   1
  12   5   1 85.4896 98.3930   1
 -12  -5   3 221.941 86.6785   1
  12   5  -3 110.504 84.2089   1
 -12  -5  -3 198.568 101.484   1
   5 -12   3 107.624 56.7226   1
  12   5   3 118.038 91.5427   1
  -5  12  -3 127.837 63.6291   1
  12   5   3-116.070 99.4499   1
 -12  -5  -3 2.78336 101.888   1
  -5  12  -5 600.046 57.9034   1
  -5  12   5 536.752 96.2720   1
   5 -12  -5 314.027 96.2578   1
   5 -12   5 527.653 54.4525   1
 -12  -5   5 364.927 83.2417   1
  12   5  -5 442.002 86.4954   1
  12   5   5 644.582 105.851   1
 -12  -5  -5 582.197 95.7551   1
 -12  -5  -5 432.741 113.924   1
  12   5   5 558.473 107.775   1
 -12  -6   0 182.561 103.933   1
  12   6   0 67.4207 95.9397   1
   6 -12   2 260.946 99.5562   1
  -6  12  -2 104.087 113.004   1
 -12  -6   2 519.674 94.6574   1
  12   6  -2 458.431 97.4190   1
 -12  -6  -2 331.585 107.744   1
  12   6   2 269.368 105.766   1
  12   6   2 359.044 129.534   1
 -12  -6  -2 189.846 123.865   1
 -12  -6   4 452.451 85.8353   1
  12   6  -4 418.805 91.3247   1
   6 -12   4 347.750 60.2224   1
 -12  -6  -4 244.444 118.502   1
  -6  12  -4 312.045 62.2354   1
  12   6   4 242.761 108.663   1
  12   6   4 563.563 92.1539   1
 -12  -6  -4 623.585 91.3085   1
  -6  12   6-28.7280 87.9078   1
   6 -12  -6-28.6542 83.0315   1
 -12  -6   6-117.416 63.7530   1
  12   6  -6 47.2812 68.5471   1
   6 -12   6-4.25328 43.0495   1
  -6  12  -6 30.0625 45.9130   1
  12   6   6 37.7761 71.9841   1
 -12  -6  -6 65.7104 73.8300   1
 -12  -6  -6-165.192 90.1713   1
  12   6   6 13.3037 88.2469   1
  12   7   1-62.5417 147.984   1
 -12  -7  -1-332.387 138.309   1
 -12  -7   1 17.1968 93.4977   1
  12   7  -1 168.429 95.1306   1
 -12  -7  -1-15.6300 95.4743   1
  12   7   1 215.419 105.968   1
 -12  -7   3 157.243 90.7118   1
  12   7  -3-3.09302 88.1374   1
 -12  -7  -3 93.3018 106.025   1
  12   7   3 71.3680 108.828   1
  12   7   3-73.7960 94.9538   1
 -12  -7  -3 63.1975 95.7424   1
   7 -12   3 47.6906 80.1004   1
  -7  12  -3 89.9731 89.2498   1
 -12  -7   5 43.4972 81.6594   1
  12   7  -5-63.6124 83.1228   1
 -12  -7  -5 36.7744 109.071   1
   7 -12   5 44.2876 66.9197   1
  12   7   5 124.882 95.2490   1
  -7  12  -5-30.0407 69.3675   1
  12   7   5-80.0646 98.4614   1
 -12  -7  -5-52.0808 88.3976   1
 -12  -8   0 812.565 116.362   1
  12   8   0 757.235 113.251   1
 -12  -8   2-21.6828 101.766   1
  12   8  -2 58.0465 96.1908   1
 -12  -8  -2 69.9854 101.343   1
  12   8   2 86.2506 103.985   1
  12   8   2 9.05886 116.128   1
 -12  -8  -2-44.1367 114.415   1
  12   8  -4 1058.24 116.602   1
  12   8   4 1180.94 134.846   1
  12   8   4 1800.59 107.680   1
 -12  -8  -4 1747.60 105.459   1
   8 -12   4 1423.99 94.9159   1
  -8  12  -4 1541.68 103.155   1
 -12  -8   4 757.790 110.577   1
 -12  -8  -4 775.620 131.582   1
 -12  -8   6-109.891 65.0702   1
  12   8  -6 132.425 72.6008   1
 -12  -8  -6 105.991 101.824   1
  12   8   6 39.0827 63.4153   1
   8 -12   6 36.2691 53.2736   1
 -12  -8  -6-59.7576 63.1865   1
  -8  12  -6 70.0759 58.8515   1
  12   9   1 199.390 139.533   1
 -12  -9  -1 91.4677 132.395   1
 -12  -9   1-66.5509 99.4225   1
  12   9  -1-110.289 103.989   1
 -12  -9  -1-106.846 107.358   1
  12   9   1 254.600 108.258   1
 -12  -9   3 92.2794 99.1738   1
  12   9  -3 85.7529 100.744   1
 -12  -9  -3 159.677 110.815   1
  12   9   3 163.147 110.214   1
  12   9   3 163.557 99.4163   1
 -12  -9  -3 160.449 96.2186   1
   9 -12   3 249.347 116.477   1
  -9  12  -3 216.450 119.684   1
  12   9  -5 15.7953 83.2817   1
 -12  -9  -5 14.3908 109.176   1
  12   9   5 141.367 102.376   1
  12   9   5 120.577 86.9611   1
 -12  -9  -5 40.6913 86.5534   1
   9 -12   5 104.373 63.1132   1
  -9  12  -5 38.7426 67.1322   1
 -12 -10   0 189.949 112.554   1
  12  10   0 240.622 114.680   1
 -12 -10   2-82.1011 100.206   1
  12  10  -2-165.677 93.6819   1
 -12 -10  -2 134.107 114.960   1
  12  10   2 149.171 112.373   1
  12  10   2 89.2163 111.425   1
 -12 -10  -2-8.24894 109.607   1
  12  10   4 1051.72 97.9044   1
 -12 -10  -4 840.071 89.1502   1
  12  10  -4 335.965 101.870   1
 -10  12  -4 976.774 116.165   1
 -12 -10  -4 1058.25 137.535   1
  12  10   4 521.467 122.065   1
  10 -12   4 631.585 104.726   1
 -12 -11   1 28.3035 105.283   1
  12  11  -1 130.021 110.080   1
 -12 -11  -1-119.461 105.076   1
  12  11   1-90.2146 114.913   1
  12  11   1 38.0613 131.313   1
 -12 -11  -1 39.0927 127.759   1
 -11  12  -3-240.759 134.361   1
 -12 -11  -3 202.391 123.311   1
  12  11   3 247.724 127.961   1
  12  11   3 40.3925 86.0306   1
 -12 -11  -3 210.781 86.9575   1
  11 -12   3 297.694 133.758   1
 -12 -11  -5 43.0379 107.325   1
  12  11   5-25.9224 101.462   1
  12  11   5-68.5746 68.3390   1
 -12 -11  -5 13.3645 74.8892   1
  11 -12   5 90.6915 75.0299   1
 -11  12  -5-175.732 81.1984   1
 -11  12  -5 114.149 104.160   1
  11 -12   5-178.257 91.5334   1
 -12 -12   0 17.3458 113.827   1
  12  12   0 309.467 123.590   1
 -12 -12  -2 99.7175 119.657   1
  12  12   2-4.69172 117.855   1
  12  12   2 187.534 107.273   1
 -12 -12  -2-206.819 94.0470   1
  12 -12   4 20.4775 110.631   1
 -12 -12  -4-5.25178 109.030   1
  12  12   4 15.4633 107.751   1
 -12  12  -4 136.723 114.357   1
  12  12   4 95.2326 81.6473   1
 -12 -12  -4 154.084 68.0273   1
  12 -12   4 44.5923 106.596   1
 -12  12  -4 27.6908 115.165   1
  12  13   1 37.0017 119.363   1
  12  13   1 216.724 130.827   1
 -12 -13  -1-50.8578 121.852   1
  13 -12   3 165.053 143.107   1
 -13  12  -3-138.812 150.846   1
 -12 -13  -3 80.4174 114.943   1
  12  13   3 103.908 110.308   1
 -13  12  -3 220.050 119.905   1
  13 -12   3 26.1434 121.391   1
  12  13   3 57.3639 74.1331   1
 -12 -13  -3-47.5900 73.5378   1
  11  13   0 94.8696 154.414   1
 -13  11   0-13.7350 122.337   1
  11  13   2-31.7930 115.973   1
  13 -11   2 177.991 121.984   1
  11  13   2-48.3060 86.0996   1
 -11 -13  -2 114.056 87.1018   1
 -13  11  -2 87.0223 125.885   1
 -13  11  -4-40.1054 103.955   1
 -11 -13  -4 174.484 109.902   1
  11  13   4 58.8700 107.928   1
  13 -11   4 127.042 107.198   1
  11  13   4 63.0308 77.1967   1
 -11 -13  -4 38.1920 73.3783   1
  13 -11   4-7.00866 117.852   1
 -13  11  -4-278.964 119.092   1
  13 -10  -1-126.762 109.888   1
 -13  10   1 177.191 116.839   1
 -13  10  -1 132.379 117.081   1
  10  13   1 27.9154 101.267   1
 -10 -13  -1 106.387 98.0950   1
  13 -10   1 54.8976 118.857   1
  13 -10   3 166.839 149.133   1
 -13  10  -3 103.293 150.076   1
  13 -10   3-56.2127 111.544   1
  10  13   3-17.8593 72.8292   1
 -10 -13  -3-34.5086 66.6092   1
 -13  10  -3-86.7414 104.406   1
 -10 -13  -5 78.4444 99.3946   1
  10  13   5-4.81372 101.546   1
 -13  10  -5 4.87872 94.9785   1
  10  13   5-19.5771 53.0392   1
  13 -10   5 4.78285 91.2510   1
 -10 -13  -5-11.7047 50.8329   1
  13 -10   5 109.404 90.5604   1
 -13  10  -5 49.1877 96.7219   1
   9  13   0-7.20603 117.355   1
 -13   9   0-63.9225 103.412   1
  13  -9   0 172.351 112.247   1
  -9 -13   0-4.61906 112.101   1
 -13   9   2-102.835 99.5376   1
  13  -9  -2-56.6588 110.685   1
 -13   9  -2 4.21129 107.532   1
   9  13   2 118.104 68.6279   1
  -9 -13  -2-95.4799 62.5294   1
  13  -9   2 150.502 116.261   1
 -13   9  -4 348.356 112.558   1
  13  -9   4 153.882 103.900   1
   9  13   4 27.6236 58.4968   1
  -9 -13  -4 74.5098 58.2742   1
  13  -9   4 88.2419 121.377   1
 -13   9  -4 255.664 128.678   1
  13  -8  -1-3.83237 101.829   1
 -13   8  -1 50.8388 103.097   1
  13  -8   1 199.971 105.360   1
   8  13   1 25.9228 72.0203   1
  -8 -13  -1-50.2260 70.2312   1
 -13   8   1-108.140 91.6181   1
 -13   8  -3 3.82868 153.051   1
  13  -8   3 12.7083 102.633   1
  13  -8  -3 117.403 100.543   1
   8  13   3 63.2036 59.3986   1
  -8 -13  -3 109.850 61.5975   1
 -13   8   3 75.7280 98.5690   1
 -13   8  -3 41.9010 107.564   1
  13  -8   3-29.4200 145.668   1
   8  13   5-27.4441 51.1422   1
  -8 -13  -5-30.1193 48.7558   1
 -13   8  -5 218.982 101.116   1
  13  -8   5-11.7481 93.2941   1
 -13   8  -5 15.5854 97.8786   1
  13  -8   5 157.383 97.1735   1
 -13   7   0-14.3808 93.5441   1
  13  -7   0-51.0449 92.0946   1
   7  13   0-85.3115 85.1693   1
  -7 -13   0 22.5525 81.3141   1
 -13   7   2 181.383 92.1638   1
   7  13   2 135.074 60.4195   1
  -7 -13  -2 110.080 58.7103   1
  13  -7  -2 156.696 94.9802   1
 -13   7  -2 79.1320 102.643   1
  13  -7   2 47.2309 98.3976   1
 -13   7   4 98.6957 87.3444   1
   7  13   4 132.128 54.1136   1
  -7 -13  -4 114.760 52.0177   1
 -13   7  -4 22.1420 103.192   1
  13  -7   4 95.2440 104.352   1
  13  -7  -4-46.5735 95.4936   1
  13  -7   4 307.462 125.347   1
 -13   7  -4 413.369 132.163   1
 -13   7   6 107.738 72.8163   1
 -13   7  -6 69.3074 95.4823   1
   7  13   6 17.6174 46.1428   1
  -7 -13  -6-34.9416 43.6420   1
  13  -7   6-51.7279 86.4551   1
  13  -7   6 2.55834 65.3755   1
 -13   7  -6-55.3470 66.9352   1
 -13   6  -1 11.1503 91.1937   1
   6  13   1 58.9213 50.5988   1
  13  -6   1-78.9609 88.8198   1
  -6 -13  -1-46.5615 43.7693   1
 -13   6   1 65.7182 84.9902   1
  13  -6  -1 206.489 95.2042   1
 -13   6   3-150.877 78.4388   1
 -13   6  -3-54.7616 100.835   1
  13  -6  -3 56.7181 89.9003   1
  13  -6   3 178.076 109.803   1
   6  13   3 44.8234 47.5351   1
  -6 -13  -3 39.5281 44.9218   1
  13  -6   3-224.607 141.365   1
 -13   6  -3 402.022 148.725   1
 -13   6  -5 256.800 107.996   1
  13  -6  -5 41.8237 81.8134   1
  13  -6   5-63.7359 95.6039   1
   6  13   5 62.6769 50.2616   1
  -6 -13  -5-46.0485 45.7842   1
 -13   6   5 13.7539 76.5783   1
  13  -6   5 147.834 94.2473   1
 -13   6  -5 83.5683 99.0773   1
 -13   5   0-225.159 86.1037   1
  13  -5   0 10.7248 94.5159   1
   5  13   0-65.5317 54.1306   1
  -5 -13   0-19.8688 53.5167   1
   5  13   2 611.103 46.2646   1
  -5 -13  -2 574.918 46.1625   1
  13  -5   2 185.334 182.103   1
 -13   5  -2 355.312 109.408   1
  13  -5   2 379.756 107.411   1
 -13   5   2 488.597 87.6298   1
  13  -5  -2 654.879 97.7339   1
  13  -5  -4 28.9682 84.1077   1
 -13   5  -4-9.01100 107.850   1
  13  -5   4 143.398 105.817   1
   5  13   4 54.6811 47.4107   1
  -5 -13  -4 16.0649 45.8732   1
  13  -5   4 54.6949 117.730   1
 -13   5  -4-52.0269 115.926   1
 -13   5   4 27.0172 74.2851   1
 -13   5  -6-161.712 88.3999   1
  13  -5   6 129.055 94.9968   1
  -5 -13   6 64.7811 63.4897   1
   5  13  -6-90.6192 60.6736   1
 -13   5   6-82.9601 59.5680   1
   5  13   6 39.1751 55.4020   1
  -5 -13  -6 45.8894 53.7761   1
  13  -5   6-5.08468 69.8103   1
 -13   5  -6-23.3622 67.9880   1
  13  -5  -6 133.371 71.4750   1
 -13   4  -1 41.7358 102.723   1
  13  -4   1-11.4486 96.0137   1
 -13   4   1-13.1522 87.6127   1
  13  -4  -1 96.2430 95.1317   1
   4  13   1 3.99337 31.8914   1
  -4 -13  -1-51.0033 31.8258   1
  13  -4   3 186.733 107.699   1
 -13   4   3-2.89851 78.1523   1
   4  13   3 73.5284 43.3602   1
  -4 -13  -3 136.088 40.3125   1
  13  -4  -3 75.8571 83.3186   1
  13  -4   3 347.023 152.154   1
 -13   4  -3 324.821 149.236   1
 -13   4  -3-34.4736 101.609   1
  -4 -13   5 91.7896 58.4871   1
   4  13  -5 105.049 64.3588   1
   4  13   5 182.881 54.9546   1
  -4 -13  -5 105.451 54.8454   1
 -13   4   5 70.1723 70.6184   1
  13  -4   5 100.620 91.9001   1
 -13   4  -5 94.6029 96.1966   1
  13  -4  -5 285.763 79.1577   1
 -13   4  -5 107.045 113.173   1
  13  -4   5 83.7096 103.154   1
   3  13   0 42.9836 28.5157   1
 -13   3   0-54.3050 96.6703   1
  13  -3   0-22.1067 97.3418   1
 -13   3   2 243.010 85.5030   1
  13  -3   2 245.969 164.342   1
 -13   3  -2 439.443 174.293   1
  13  -3  -2 49.1398 87.7817   1
   3  13   2 304.853 39.7369   1
  -3 -13  -2 281.616 37.2788   1
 -13   3  -2 134.925 98.4124   1
  13  -3   2-36.9683 100.615   1
  -3 -13   4 23.7628 51.1710   1
   3  13  -4 12.0764 53.7347   1
 -13   3   4 263.255 82.4975   1
  13  -3  -4 25.5514 79.0866   1
   3  13   4 61.2650 50.1040   1
  -3 -13  -4 181.523 52.7503   1
  13  -3   4 82.6989 102.447   1
  13  -3   4 94.2629 116.300   1
 -13   3  -4 127.881 114.514   1
  -3 -13   6 180.580 57.6441   1
   3  13  -6-7.11177 53.8432   1
 -13   3   6 51.1896 61.9121   1
   3  13   6 45.9161 53.1564   1
  -3 -13  -6 113.278 54.1093   1
  13  -3  -6 64.2634 67.3728   1
 -13   3  -6 147.418 95.3457   1
  13  -3   6 44.4585 71.4770   1
 -13   3  -6 215.995 79.0041   1
  13  -3   6 161.426 95.4172   1
   2  13   1 55.1020 30.9736   1
 -13   2  -1 86.1495 96.5852   1
  13  -2   1 159.086 96.5437   1
 -13   2   1 58.2622 90.9186   1
  13  -2  -1-102.947 91.3077   1
   2  13  -1-74.9469 26.6830   1
  -2 -13   3 107.868 39.8080   1
   2  13  -3 74.6077 39.0477   1
   2  13   3 8.23101 41.5391   1
  -2 -13  -3 61.7816 40.9532   1
 -13   2  -3 135.797 94.6845   1
  13  -2   3-31.9438 94.3223   1
 -13   2   3 144.509 78.1417   1
  13  -2  -3 265.140 88.6613   1
  13  -2   3-159.083 128.196   1
 -13   2  -3-157.767 130.371   1
  13  -2  -5 13.6924 75.5445   1
  -2 -13   5-23.6526 45.6134   1
   2  13  -5-53.9718 50.0081   1
   2  13   5 120.812 53.6689   1
  -2 -13  -5 95.1295 52.2781   1
 -13   2  -5-184.788 90.8092   1
  13  -2   5 111.589 100.928   1
  13  -2   5 54.5756 87.6313   1
 -13   2  -5 2.72491 89.2589   1
 -13   2   5 48.8666 72.2433   1
 -13   1   0-64.8209 89.9353   1
  13  -1   0-40.5089 90.5807   1
   1  13  -2 170.217 18.5336   1
  13  -1   2 175.834 163.520   1
 -13   1  -2 164.584 163.333   1
   1  13   2 252.298 39.0164   1
  -1 -13  -2 179.977 38.1241   1
 -13   1  -2 223.795 94.8217   1
  13  -1   2 262.863 100.780   1
 -13   1   2 78.2755 79.2359   1
  13  -1  -2 188.121 87.7708   1
  -1 -13   2 230.728 20.8161   1
  -1 -13   4 90.6862 36.0514   1
   1  13  -4 109.359 36.7953   1
   1  13   4 59.3932 50.4208   1
  -1 -13  -4 101.369 50.3394   1
 -13   1  -4 163.327 101.177   1
  13  -1   4 235.986 102.522   1
 -13   1   4 214.893 78.4344   1
  13  -1  -4 118.931 77.3446   1
  13  -1   4 42.2664 112.719   1
 -13   1  -4 273.927 110.497   1
  -1 -13   6 21.8570 40.6012   1
   1  13   6 46.1448 55.5317   1
   1  13  -6 31.7747 45.4877   1
  -1 -13  -6-79.7109 50.7579   1
 -13   1  -6-36.2466 93.6248   1
  13  -1   6 68.8575 89.5520   1
 -13   1   6-48.6887 57.2424   1
  13  -1   6-100.439 82.3866   1
 -13   1  -6-2.63137 76.8523   1
  13  -1  -6 78.0981 64.9665   1
   0  13   1 440.558 44.5733   1
   0 -13  -1 354.523 39.1352   1
 -13   0  -1 475.857 105.345   1
 -13   0   1 420.569 96.6623   1
  13   0   1 580.565 101.235   1
  13   0  -1 547.377 97.5719   1
  13   0   3 423.504 106.094   1
   0  13  -3 254.674 29.4672   1
  13   0  -3 469.658 84.4999   1
  13   0   3 290.511 137.478   1
 -13   0  -3 134.192 132.728   1
   0  13   5 200.027 62.9899   1
   0 -13  -5 164.760 59.5931   1
 -13   0  -5 95.4311 99.0116   1
  13   0   5-25.6184 93.0568   1
   0  13  -5 99.2227 39.9886   1
 -13   0   5 29.8129 63.0970   1
  13   0  -5 112.936 71.6030   1
  13   0   5 172.295 86.9264   1
 -13   0  -5 46.6284 84.5779   1
 -13  -1   0-15.8737 81.3128   1
  13   1   0 85.4210 90.0350   1
  13   1   2-29.7435 157.432   1
 -13  -1  -2-58.3087 147.942   1
  -1  13   2 147.637 55.6118   1
 -13  -1  -2 139.079 90.4278   1
 -13  -1   2 95.1656 73.8954   1
  13   1   2 64.8434 89.8438   1
  13   1  -2 71.1975 80.6993   1
  -1  13  -2 53.1731 27.9904   1
 -13  -1   4 243.507 71.5760   1
 -13  -1  -4-39.8078 93.3575   1
  -1  13   4 376.631 68.4101   1
   1 -13  -4 228.096 62.2432   1
  13   1   4 86.3337 97.4766   1
  13   1  -4 253.633 77.8385   1
  -1  13  -4 242.301 35.3386   1
  13   1   4 510.478 113.089   1
 -13  -1  -4 239.264 103.902   1
 -13  -1   6 81.1563 53.9037   1
 -13  -1  -6 199.103 101.668   1
  -1  13   6-3.98353 62.5110   1
  13   1   6-4.25502 83.4895   1
   1 -13  -6-59.2649 62.0004   1
  13   1  -6 136.946 64.2733   1
   1 -13   6-8.17072 40.7200   1
  -1  13  -6 22.4573 43.2370   1
  13   1   6 30.4649 90.3221   1
 -13  -1  -6 111.811 81.8307   1
 -13  -2   1 324.238 84.3039   1
 -13  -2  -1 152.682 89.5562   1
  13   2  -1 3.05911 83.5535   1
  13   2   1 252.344 93.3634   1
 -13  -2   3 364.525 74.9733   1
  13   2  -3 384.801 80.4164   1
  -2  13  -3 384.106 36.3046   1
 -13  -2  -3 309.323 95.5249   1
  13   2   3 326.577 94.1259   1
  -2  13   3 365.831 71.1739   1
   2 -13  -3 290.983 66.5899   1
   2 -13   3 358.626 33.4937   1
 -13  -2   5-32.0093 62.8234   1
  13   2  -5 89.9897 69.9006   1
 -13  -2  -5 28.9778 95.4825   1
  13   2   5 15.9286 92.0210   1
  -2  13   5 65.1172 75.3776   1
   2 -13  -5-53.2336 67.3707   1
   2 -13   5 67.2098 37.4436   1
  -2  13  -5 68.8112 38.2610   1
  13   2   5-32.8225 83.0888   1
 -13  -2  -5 12.5697 83.0741   1
 -13  -3   0 22.8478 85.9238   1
  13   3   0 63.4652 88.9416   1
  13   3   2 296.166 95.9754   1
   3 -13   2 207.470 59.0458   1
 -13  -3   2 172.946 77.9325   1
  -3  13  -2 79.1539 65.7769   1
  13   3  -2 274.691 87.1215   1
 -13  -3  -2 256.838 94.4754   1
  13   3   2 353.818 147.231   1
 -13  -3  -2 280.511 142.085   1
  13   3   4 284.266 98.4358   1
  -3  13   4 213.821 83.2136   1
   3 -13  -4 466.903 84.0113   1
   3 -13   4 298.703 38.7300   1
  -3  13  -4 283.314 41.8604   1
  13   3   4 530.058 110.031   1
 -13  -3  -4 290.955 107.073   1
 -13  -3   4 417.146 76.1750   1
  13   3  -4 289.301 82.3460   1
 -13  -3  -4 362.697 106.113   1
  13   3   6 223.446 88.6355   1
  -3  13   6 359.250 81.5810   1
   3 -13  -6 118.513 78.3564   1
   3 -13   6 188.304 42.5890   1
  -3  13  -6 237.960 42.8941   1
  13   3   6 60.9603 87.9181   1
 -13  -3  -6 158.131 88.2933   1
 -13  -3   6 279.774 62.6233   1
  13   3  -6 159.000 61.1975   1
 -13  -3  -6 234.506 93.9497   1
 -13  -4   1 61.9565 86.8885   1
  13   4  -1 6.59142 87.5692   1
 -13  -4  -1 194.657 95.0319   1
  13   4   1 200.580 92.2783   1
   4 -13   3-68.3049 42.2698   1
  -4  13  -3 72.2221 52.6392   1
 -13  -4   3-26.2007 77.2426   1
  13   4  -3 18.0367 79.5342   1
  13   4   3-109.079 110.950   1
 -13  -4  -3 43.5815 117.182   1
 -13  -4  -3 116.392 104.660   1
  13   4   3-105.622 88.3051   1
   4 -13  -5 286.168 88.7896   1
   4 -13   5 17.9444 40.2773   1
  -4  13  -5 33.1154 43.4865   1
  13   4   5 158.217 90.4088   1
 -13  -4  -5 37.3955 80.9756   1
 -13  -4   5 60.8742 72.2894   1
  13   4  -5 116.180 76.1327   1
 -13  -4  -5 173.345 100.408   1
  13   4   5-73.8482 92.5606   1
 -13  -5   0-162.675 86.0794   1
  13   5   0-47.7802 89.8032   1
   5 -13   2 11.1668 87.3761   1
  -5  13  -2-116.571 96.1735   1
 -13  -5   2 216.104 91.5636   1
  13   5  -2 88.3201 89.0358   1
 -13  -5  -2 345.645 98.2730   1
  13   5   2 285.969 97.3848   1
  13   5   2 332.775 150.072   1
 -13  -5  -2 129.607 139.896   1
 -13  -5   4 149.420 86.3176   1
   5 -13   4 297.883 61.2305   1
  13   5  -4 191.123 86.5335   1
  13   5   4 185.317 97.8738   1
 -13  -5  -4 345.279 101.539   1
 -13  -5  -4 182.806 110.111   1
  13   5   4 359.498 110.677   1
  -5  13   6 53.8484 85.1996   1
   5 -13  -6-41.8719 82.8393   1
   5 -13   6 101.553 40.7359   1
  -5  13  -6 66.8369 43.9036   1
 -13  -5   6 23.5977 66.5897   1
  13   5  -6 130.043 67.7848   1
  13   5   6 88.0030 82.7168   1
 -13  -5  -6-15.1509 83.8107   1
 -13  -5  -6 42.3535 91.9768   1
  13   5   6 53.2893 85.4201   1
  13   6   1 28.1600 166.548   1
 -13  -6  -1 19.4095 160.290   1
 -13  -6   1-67.9656 87.9859   1
  13   6  -1 69.6439 95.2316   1
 -13  -6  -1 103.856 97.1896   1
  13   6   1-12.0610 95.6467   1
 -13  -6   3 49.4748 92.3529   1
  13   6  -3 6.69396 90.2444   1
 -13  -6  -3 134.737 107.961   1
  13   6   3 134.013 106.359   1
  13   6   3 263.699 119.832   1
   6 -13   3 90.2888 74.2461   1
 -13  -6  -3 360.545 114.325   1
  -6  13  -3-24.0698 81.1162   1
 -13  -6   5-11.3654 72.8295   1
  13   6  -5-12.1490 81.4412   1
   6 -13   5 18.3073 50.1070   1
  -6  13  -5 15.6575 59.2508   1
  13   6   5 5.15136 80.5904   1
 -13  -6  -5 132.437 82.2130   1
 -13  -6  -5 102.752 103.492   1
  13   6   5 4.41015 94.1749   1
 -13  -7   0-15.9174 97.8790   1
  13   7   0-58.8145 94.9166   1
 -13  -7   2 14.0700 92.3303   1
  13   7  -2 18.1751 95.0683   1
 -13  -7  -2 25.9357 103.382   1
  13   7   2 46.4111 102.917   1
  13   7   2-27.9893 133.133   1
 -13  -7  -2-95.5508 128.911   1
 -13  -7   4-9.67000 84.4858   1
  13   7  -4 38.5141 91.7942   1
 -13  -7  -4 173.125 112.589   1
  13   7   4 27.3677 110.228   1
   7 -13   4 160.159 63.5574   1
  13   7   4 2.54768 89.2052   1
 -13  -7  -4-2.59607 93.2058   1
  -7  13  -4 174.149 76.4137   1
 -13  -7   6-44.2402 64.8857   1
  13   7  -6 3.09104 70.2830   1
   7 -13   6 7.88845 45.7530   1
  -7  13  -6 59.4454 50.8839   1
  13   7   6-28.3026 69.4425   1
 -13  -7  -6-21.0042 77.6684   1
 -13  -7  -6 76.4786 91.7744   1
  13   7   6-106.093 85.1806   1
  13   8   1 151.941 158.722   1
 -13  -8  -1 494.870 154.250   1
 -13  -8   1 141.759 95.1825   1
  13   8  -1-34.2595 95.2414   1
 -13  -8  -1 75.5620 110.110   1
  13   8   1 143.837 106.857   1
 -13  -8   3 32.5749 97.7917   1
  13   8  -3-183.036 95.0898   1
 -13  -8  -3 23.3152 114.030   1
  13   8   3 4.62250 111.325   1
  13   8   3 217.924 113.752   1
 -13  -8  -3-58.8650 106.365   1
   8 -13   3 73.1545 101.724   1
  -8  13  -3 103.641 109.803   1
 -13  -8   5-9.82747 84.7293   1
  13   8  -5 341.909 91.7144   1
 -13  -8  -5 314.327 110.556   1
  13   8   5 128.748 95.8447   1
  13   8   5 51.9137 83.4583   1
   8 -13   5 224.899 59.7782   1
 -13  -8  -5 233.924 83.6507   1
  -8  13  -5 161.561 62.1620   1
 -13  -9   0-47.9420 104.328   1
  13   9   0-4.21989 106.505   1
 -13  -9   2-43.5343 99.3365   1
  13   9  -2-24.3467 107.665   1
 -13  -9  -2 61.7127 109.138   1
  13   9   2 8.82698 110.337   1
  13   9   2-39.9562 128.915   1
 -13  -9  -2-77.8898 123.240   1
 -13  -9   4-73.3691 87.7624   1
  13   9  -4 117.044 96.2864   1
 -13  -9  -4 356.330 117.048   1
  13   9   4-130.214 104.109   1
  13   9   4 115.626 87.8096   1
 -13  -9  -4 252.746 85.8496   1
   9 -13   4 221.188 87.4073   1
  -9  13  -4 194.763 98.0183   1
  13  10   1 21.8889 150.195   1
 -13 -10  -1 130.981 143.615   1
 -13 -10   1-17.0595 107.047   1
  13  10  -1-138.745 101.960   1
 -13 -10  -1-94.1949 114.205   1
  13  10   1-4.63337 110.814   1
 -10  13  -3-64.9621 127.583   1
 -13 -10   3 110.421 103.789   1
  13  10  -3 157.508 104.776   1
 -13 -10  -3 68.3736 121.213   1
  13  10   3 69.0119 113.071   1
  13  10   3-44.9721 96.4297   1
 -13 -10  -3 209.290 100.498   1
  10 -13   3-100.440 117.272   1
  13  10  -5 3.52719 79.6551   1
 -13 -10  -5 5.08901 92.7261   1
  13  10   5-120.190 87.7458   1
  13  10   5-85.8315 79.1964   1
 -13 -10  -5 66.4586 71.8737   1
  10 -13   5-79.7307 64.5387   1
 -10  13  -5-2.38532 74.4051   1
 -13 -11   0 205.947 120.217   1
  13  11   0-4.62077 120.051   1
 -13 -11   2-85.8058 98.7424   1
  13  11  -2 136.101 106.595   1
 -13 -11  -2-70.3041 120.417   1
  13  11   2-119.222 112.951   1
  13  11   2 96.7813 114.155   1
 -13 -11  -2 142.176 115.688   1
  13  11  -4 56.8194 88.9970   1
 -13 -11  -4-107.091 101.454   1
  13  11   4 136.786 111.685   1
  13  11   4-14.5634 76.4095   1
 -13 -11  -4-7.09920 72.2043   1
  11 -13   4 2.82631 94.4174   1
 -11  13  -4 22.1434 108.894   1
 -13 -12  -1 158.345 133.756   1
 -13 -12   1-145.249 98.7151   1
  13  12  -1 97.3609 113.779   1
 -13 -12  -1 38.2093 114.129   1
  13  12   1-34.1069 118.451   1
  13  12   1 41.9353 141.002   1
  12 -13   3 138.155 137.791   1
 -12  13  -3 117.185 147.919   1
 -13 -12  -3 42.6979 117.176   1
  13  12   3 47.3491 120.315   1
  13  12   3 5.37816 90.7141   1
 -13 -12  -3 50.6407 85.5391   1
 -13 -13   0-122.103 105.536   1
  13  13   0-75.5719 115.116   1
 -13 -13  -2 137.845 112.550   1
  13  13   2 111.044 112.299   1
  13  13   2-6.10906 104.213   1
 -13 -13  -2 191.739 103.530   1
 -13  13  -4-16.7985 106.096   1
  13 -13   4 100.183 103.827   1
 -13 -13  -4-95.3748 101.296   1
  13  13   4 38.5682 98.5612   1
  13  13   4 29.6742 67.7217   1
 -13 -13  -4-79.3949 62.3531   1
  13 -13   4 292.834 112.770   1
 -13  13  -4 69.4272 114.028   1
 -13 -14  -1 19.9315 107.450   1
  13  14   1-134.700 107.926   1
  13  14   1 48.0583 120.830   1
 -13 -14  -1 34.8881 113.472   1
  14 -13   3-86.0171 140.553   1
  14 -13   3 55.8079 105.446   1
 -13 -14  -3-32.3052 95.2562   1
  13  14   3 241.249 109.082   1
 -14  13  -3-49.1023 107.051   1
  13  14   3 105.670 73.3950   1
 -13 -14  -3-38.3165 68.3520   1
  12  14   0 309.672 154.710   1
 -14  12   0-157.953 113.314   1
 -14  12  -2-5.17079 112.813   1
  14 -12   2-90.7197 114.951   1
  12  14   2 206.015 115.557   1
  12  14   2-85.9415 89.2325   1
 -12 -14  -2 87.8562 90.6614   1
  14 -11   1 9.82836 110.432   1
 -14  11  -1-71.0398 110.867   1
  11  14   1 115.502 110.392   1
 -11 -14  -1 44.4289 106.929   1
 -14  11   1-68.5250 110.776   1
 -14  11  -3 43.7269 107.548   1
  14 -11   3 157.956 151.764   1
 -14  11  -3 243.456 160.984   1
  14 -11   3 84.8614 109.594   1
  11  14   3 130.835 72.3925   1
 -11 -14  -3 85.0255 63.6519   1
  10  14   0 174.349 130.534   1
 -10 -14   0 223.209 125.390   1
 -14  10   0 31.3089 117.232   1
  14 -10   0 40.7833 119.291   1
  14 -10   2 156.186 115.758   1
  14 -10  -2-44.8209 109.146   1
 -14  10  -2 101.467 114.284   1
  10  14   2 43.9354 71.6527   1
 -10 -14  -2-33.3593 69.1455   1
 -14  10   2-42.9319 106.554   1
 -14  10  -4 24.5989 99.9818   1
  14 -10   4 58.6148 96.5860   1
  10  14   4 109.021 60.4834   1
 -10 -14  -4 19.3364 58.6820   1
  14 -10   4 3.81807 123.602   1
 -14  10  -4-89.7158 131.385   1
 -14   9   1-20.2965 108.468   1
  14  -9  -1 8.29200 107.796   1
 -14   9  -1-4.26029 104.268   1
  14  -9   1 4.28358 104.048   1
   9  14   1-7.65877 85.6918   1
  -9 -14  -1 78.7456 82.1838   1
 -14   9  -3 367.744 170.240   1
 -14   9   3 330.336 109.370   1
 -14   9  -3 228.179 114.272   1
  14  -9  -3-174.674 99.7272   1
  14  -9   3 180.268 113.598   1
   9  14   3 321.428 69.6806   1
  14  -9   3 84.5523 153.052   1
  14  -9   5 128.852 91.2992   1
   9  14   5 48.8851 50.2736   1
  -9 -14  -5 3.55815 46.3585   1
  14  -9   5 75.9611 94.6313   1
 -14   9  -5 78.0004 98.3190   1
 -14   9  -5 68.9702 90.5715   1
 -14   8   0 23.7857 103.603   1
  14  -8   0 172.990 103.353   1
   8  14   0 159.530 101.009   1
  -8 -14   0 144.546 96.4170   1
  14  -8  -2 90.5592 105.577   1
  14  -8   2-82.2312 97.8348   1
   8  14   2-90.3883 70.5804   1
  -8 -14  -2 23.9127 57.6547   1
 -14   8   2 18.3636 92.0381   1
 -14   8  -2 118.435 105.830   1
  14  -8  -4 71.7951 104.582   1
 -14   8   4 59.8779 92.1855   1
   8  14   4 57.4670 51.5593   1
  -8 -14  -4 7.64437 50.1741   1
 -14   8  -4 131.409 104.943   1
  14  -8   4 91.8437 105.320   1
  14  -8   4-70.3364 127.434   1
 -14   8  -4-179.543 124.899   1
 -14   7   1 263.211 94.1740   1
  14  -7  -1 74.8375 98.2197   1
   7  14   1-28.5694 55.5034   1
  -7 -14  -1-27.2616 53.8002   1
 -14   7  -1 195.994 106.580   1
  14  -7   1 44.2796 102.074   1
 -14   7  -3 366.814 166.307   1
 -14   7   3 198.611 95.9952   1
 -14   7  -3 414.905 118.541   1
   7  14   3 335.219 55.5972   1
  -7 -14  -3 263.397 53.4194   1
  14  -7   3 247.549 112.093   1
  14  -7  -3 248.081 100.664   1
  14  -7   3 485.222 166.201   1
 -14   7   5 142.440 78.2418   1
 -14   7  -5 253.823 106.161   1
  14  -7   5 124.342 99.3997   1
   7  14   5 20.7966 47.6711   1
  -7 -14  -5-3.17526 46.1234   1
  14  -7  -5-3.43408 81.1925   1
  14  -7   5 140.422 96.1140   1
 -14   7  -5 229.263 105.114   1
 -14   6   0 116.736 95.9325   1
  14  -6   0 184.915 101.268   1
   6  14   0 123.027 67.8760   1
  -6 -14   0 14.0185 65.9006   1
 -14   6  -2 76.4465 104.808   1
  14  -6   2 291.887 110.554   1
   6  14   2 49.9145 46.8370   1
  -6 -14  -2 17.3840 45.4647   1
 -14   6   2-10.0477 84.5969   1
  14  -6  -2 282.077 95.2429   1
 -14   6   4-27.2848 81.0078   1
 -14   6  -4 14.0867 108.507   1
  14  -6   4-69.6961 104.828   1
  14  -6  -4 65.0496 87.6964   1
   6  14   4 24.1625 45.6206   1
  -6 -14  -4 14.6587 45.9895   1
  14  -6   4-24.7347 123.370   1
 -14   6  -4-138.386 128.588   1
 -14   5  -1-63.7883 89.2360   1
  14  -5   1-139.001 94.2077   1
 -14   5   1-10.7217 83.8153   1
  14  -5  -1-80.7640 91.7039   1
   5  14   1-16.5301 40.8995   1
  -5 -14  -1 1.81917 41.5432   1
 -14   5  -3 117.829 116.250   1
  14  -5   3 294.347 116.383   1
   5  14   3 141.047 45.2449   1
  -5 -14  -3 170.314 43.8787   1
 -14   5   3 141.356 85.7966   1
  14  -5  -3 171.285 91.7584   1
  14  -5   3 460.813 154.847   1
 -14   5  -3 476.664 161.802   1
 -14   5  -5 142.102 105.605   1
  14  -5  -5 50.9429 76.9851   1
  14  -5   5 39.0126 101.826   1
   5  14   5 87.5107 55.0961   1
  -5 -14  -5 50.1457 46.9347   1
  14  -5   5 69.1788 98.7390   1
 -14   5  -5 154.456 103.087   1
 -14   5   5 35.8642 70.1729   1
 -14   4   0 387.895 104.897   1
  14  -4   0 222.908 102.127   1
   4  14   0 361.608 39.3591   1
  -4 -14   0 113.383 34.4362   1
  14  -4   2 247.015 109.117   1
  14  -4   2 160.580 181.846   1
 -14   4   2 177.496 90.3605   1
  14  -4  -2 95.5214 94.2683   1
   4  14   2 61.2402 35.6912   1
  -4 -14  -2-42.0019 34.5800   1
 -14   4  -2 164.890 110.883   1
 -14   4   4 94.9626 79.0736   1
   4  14   4 122.561 55.0379   1
  -4 -14  -4 88.6389 50.5332   1
  14  -4  -4 75.2376 86.2525   1
  14  -4   4 246.066 129.014   1
 -14   4  -4-45.9569 123.275   1
 -14   4  -4-170.984 113.943   1
  14  -4   4 9.48344 105.922   1
  -4 -14   6 90.5143 58.3707   1
   4  14  -6 102.715 58.6814   1
   4  14   6 123.693 49.1265   1
  -4 -14  -6 87.4566 51.6010   1
 -14   4   6 15.4011 56.9356   1
  14  -4   6-21.8413 70.2452   1
 -14   4  -6-51.0241 71.4877   1
  14  -4  -6 5.48584 65.3138   1
 -14   4  -6 162.479 98.1950   1
  14  -4   6 108.177 96.9208   1
   3  14   1-19.2624 26.9152   1
  -3 -14  -1 25.0573 27.8466   1
  14  -3   1 58.8195 100.570   1
 -14   3   1-33.0665 91.9249   1
   3  14  -1-4.77373 49.0506   1
  14  -3  -1-162.725 89.0720   1
 -14   3   3-32.2153 82.8252   1
  14  -3  -3-13.5058 87.5927   1
   3  14   3 101.709 46.0562   1
  -3 -14  -3 59.0472 45.8166   1
 -14   3  -3 30.6940 105.693   1
  14  -3   3 31.0737 110.622   1
  14  -3   3 124.603 152.458   1
 -14   3  -3 179.672 147.265   1
 -14   3   5 100.306 74.3474   1
  -3 -14   5 82.3700 51.4634   1
   3  14  -5 74.8248 55.3575   1
  14  -3  -5 143.559 78.7327   1
   3  14   5 7.72673 48.8681   1
  -3 -14  -5 75.7435 51.8829   1
 -14   3  -5 76.2977 102.386   1
  14  -3   5 46.9946 93.4000   1
  14  -3   5 262.212 100.014   1
 -14   3  -5 82.0962 102.948   1
   2  14   0 178.381 21.5916   1
  -2 -14   0 145.857 20.7264   1
 -14   2   0 294.160 97.1072   1
  14  -2   0 202.149 99.2405   1
  14  -2   2 236.111 178.918   1
 -14   2  -2 69.5658 179.793   1
   2  14   2 0.80808 35.2236   1
  -2 -14  -2-31.6033 33.9092   1
 -14   2  -2 88.4627 96.5048   1
  14  -2   2-77.4888 91.3770   1
 -14   2   2-42.7992 81.3126   1
  14  -2  -2 42.3835 88.9324   1
  -2 -14   4 144.878 43.5794   1
   2  14  -4 120.199 44.5509   1
   2  14   4 119.867 49.5510   1
  -2 -14  -4 65.1452 50.2246   1
 -14   2  -4 101.527 104.553   1
  14  -2   4 83.0842 100.955   1
 -14   2   4 124.119 87.7652   1
  14  -2   4 463.608 129.408   1
 -14   2  -4 404.604 129.853   1
  14  -2  -4 218.435 90.5261   1
  14  -2  -6 283.831 72.1401   1
  -2 -14   6 215.645 45.4526   1
   2  14  -6 344.410 53.1659   1
   2  14   6 176.577 52.9731   1
  -2 -14  -6 185.638 53.3501   1
 -14   2  -6 225.898 98.8283   1
  14  -2   6 279.302 93.9660   1
  14  -2   6 106.226 74.7415   1
 -14   2  -6 11.0016 75.0716   1
 -14   2   6 224.825 69.8802   1
   1  14  -1 58.6623 6.49003   1
  -1 -14   1 66.3906 5.28870   1
   1  14   1 130.886 31.3251   1
  -1 -14  -1 179.763 30.1607   1
 -14   1  -1 81.4892 93.3392   1
 -14   1   1 95.3326 83.8753   1
  14  -1   1 104.660 91.9391   1
  14  -1  -1 169.978 92.4977   1
  -1 -14   3 58.8007 27.1180   1
   1  14  -3 40.6351 26.4549   1
   1  14   3 27.5003 43.4818   1
  -1 -14  -3-10.2696 41.0783   1
 -14   1  -3 12.3147 96.1808   1
  14  -1   3-73.4544 95.8771   1
 -14   1   3-5.90796 76.2332   1
  14  -1  -3 117.655 84.1916   1
  14  -1   3-108.535 150.026   1
 -14   1  -3-89.8127 142.033   1
  -1 -14   5 14.0854 37.6314   1
   1  14   5 55.8651 51.1861   1
   1  14  -5-50.8422 38.5829   1
  -1 -14  -5 114.870 50.9202   1
 -14   1  -5 182.806 102.294   1
  14  -1   5 26.5534 95.3296   1
 -14   1   5-23.5737 66.0563   1
  14  -1  -5 100.135 75.8569   1
  14  -1   5-131.452 87.9751   1
 -14   1  -5-82.1439 93.2275   1
   0  14   0 740.978 39.4874   1
   0 -14   0 491.669 34.8845   1
 -14   0   0 942.119 107.456   1
  14   0   0 638.785 105.078   1
  14   0   2 215.278 162.885   1
 -14   0  -2-144.882 155.987   1
   0  14   2 50.9230 45.5281   1
   0 -14  -2 85.3328 42.2555   1
 -14   0  -2 406.354 106.295   1
 -14   0   2 384.120 84.9483   1
  14   0  -2 267.304 90.9246   1
   0 -14   2 23.2776 14.7259   1
   0  14  -2 47.7840 16.5983   1
   0  14   4 174.159 58.8543   1
   0 -14  -4 427.550 61.0469   1
 -14   0  -4 286.514 110.840   1
  14   0   4 178.427 106.421   1
   0 -14   4 106.823 32.7983   1
 -14   0   4 366.939 83.5558   1
   0  14  -4 70.0552 32.9569   1
  14   0  -4 482.229 92.2358   1
  14   0   4 148.277 119.573   1
 -14   0  -4 182.696 124.262   1
   0  14   6 581.627 66.4372   1
   0  14  -6 445.530 47.2003   1
  14   0  -6 595.611 73.2426   1
   0 -14  -6 511.645 63.3127   1
 -14   0  -6 540.522 105.514   1
   0 -14   6 402.326 44.1049   1
  14   0   6 403.943 100.080   1
 -14   0   6 392.634 64.4734   1
  14   0   6 378.576 88.9443   1
 -14   0  -6 343.966 83.2056   1
  -1  14   1 57.0466 47.6426   1
   1 -14  -1 103.097 46.8312   1
 -14  -1  -1 72.1747 85.2456   1
 -14  -1   1-35.9668 82.3292   1
  14   1   1-133.038 78.3063   1
  14   1  -1 37.1882 84.8561   1
  -1  14   3 75.2855 60.1217   1
 -14  -1  -3 40.1294 94.2826   1
   1 -14  -3-6.28602 53.0117   1
 -14  -1   3 2.89198 74.1273   1
  14   1   3-80.2144 95.1648   1
  14   1  -3-6.26111 82.4115   1
   1 -14   3 56.0799 25.0631   1
  -1  14  -3 61.1599 26.4525   1
  14   1   3 90.1948 148.481   1
 -14  -1  -3 146.232 144.637   1
 -14  -1   5 99.5713 64.0477   1
 -14  -1  -5 17.7709 97.3352   1
  -1  14   5 56.9664 64.2847   1
   1 -14  -5 99.0801 59.9128   1
  14   1   5 190.620 95.8987   1
  14   1  -5 187.421 76.8628   1
   1 -14   5 41.0829 37.4202   1
  -1  14  -5 147.051 41.6438   1
  14   1   5 103.402 96.4864   1
 -14  -1  -5 72.4713 93.3053   1
 -14  -2   0 111.813 85.3142   1
  14   2   0 224.925 88.3584   1
  14   2   2 48.6151 164.762   1
 -14  -2  -2 19.7424 156.451   1
 -14  -2   2 56.9861 76.9357   1
 -14  -2  -2 49.0261 92.2991   1
  -2  14   2-24.7236 58.1907   1
  14   2  -2 47.3289 80.5674   1
   2 -14  -2-88.0409 57.0208   1
  14   2   2-11.3762 88.4457   1
   2 -14   2 38.0111 43.5813   1
  -2  14  -2-64.0961 52.4649   1
 -14  -2   4 97.6324 72.6964   1
 -14  -2  -4 254.528 99.0937   1
  14   2  -4 28.4453 75.5275   1
  14   2   4 250.010 104.974   1
  -2  14   4 91.4207 72.1792   1
   2 -14  -4 300.781 74.9230   1
   2 -14   4 138.905 33.1612   1
  -2  14  -4 154.445 34.7879   1
  14   2   4 45.3586 112.374   1
 -14  -2  -4 232.436 117.423   1
 -14  -2   6 217.881 58.1940   1
  14   2  -6 230.011 63.8937   1
 -14  -2  -6 234.663 90.5168   1
  14   2   6 203.060 86.6156   1
  -2  14   6 227.757 72.0942   1
   2 -14  -6 218.147 68.0014   1
   2 -14   6 176.938 44.3667   1
  -2  14  -6 277.177 44.6673   1
  14   2   6 362.237 90.2588   1
 -14  -2  -6 257.427 77.9465   1
  14   3   1-106.818 86.6961   1
 -14  -3   1 56.6946 81.0062   1
 -14  -3  -1 59.5900 90.1575   1
  14   3  -1 103.289 87.2373   1
 -14  -3  -3-20.6235 96.7327   1
  14   3   3 51.8609 95.9093   1
  -3  14   3 117.656 72.3316   1
   3 -14  -3 99.4923 73.1242   1
   3 -14   3 36.6012 40.7586   1
  -3  14  -3 89.0623 42.9820   1
  14   3   3 130.764 137.310   1
 -14  -3  -3 161.783 139.426   1
 -14  -3   3-20.5781 74.9486   1
  14   3  -3 78.0373 84.9711   1
 -14  -3  -5 169.279 95.2306   1
  14   3   5 234.908 93.1394   1
  -3  14   5 119.154 78.8005   1
   3 -14  -5 116.666 71.9876   1
   3 -14   5 88.4205 36.5764   1
  -3  14  -5 107.810 39.5014   1
  14   3   5 343.279 88.6593   1
 -14  -3  -5 151.735 87.7632   1
 -14  -3   5 132.915 66.4082   1
  14   3  -5 215.136 75.9014   1
 -14  -4   0 429.084 101.169   1
  14   4   0 249.304 92.2554   1
 -14  -4  -2 190.220 158.740   1
  -4  14  -2 173.010 90.3471   1
 -14  -4   2 206.113 89.6356   1
  14   4  -2 98.7234 85.6493   1
 -14  -4  -2 23.2869 93.8723   1
  14   4   2 7.77517 91.5029   1
  14   4   2 133.867 158.471   1
   4 -14   2 131.975 76.4589   1
  -4  14   4-32.6885 80.9199   1
   4 -14  -4 146.582 79.1339   1
   4 -14   4 38.1334 44.0403   1
  -4  14  -4 19.3602 54.7189   1
 -14  -4   4-32.7379 80.3014   1
  14   4   4-62.5228 109.950   1
 -14  -4  -4-95.9543 104.418   1
  14   4  -4-27.5606 80.2647   1
 -14  -4  -4 171.205 97.7895   1
  14   4   4 100.774 99.4536   1
  -4  14   6 92.0417 80.6480   1
   4 -14  -6-12.2539 72.3708   1
   4 -14   6-96.2635 34.0343   1
  -4  14  -6 15.1820 37.5522   1
  14   4   6-41.8550 73.4746   1
 -14  -4  -6 89.2268 76.9860   1
 -14  -4   6-39.6810 57.5336   1
  14   4  -6-27.6369 58.7569   1
 -14  -4  -6-4.71724 83.9881   1
  14   4   6-81.6623 82.5398   1
 -14  -5   1-47.8964 93.4254   1
  14   5  -1-18.4072 88.5076   1
 -14  -5  -1-123.880 94.3964   1
  14   5   1-15.8151 94.6434   1
 -14  -5   3 30.1017 88.5539   1
  14   5  -3 188.372 94.0459   1
   5 -14   3 254.475 63.9776   1
 -14  -5  -3 47.7060 102.721   1
  -5  14  -3 248.175 77.2320   1
  14   5   3 202.207 106.988   1
  14   5   3 375.607 133.193   1
 -14  -5  -3 199.939 129.574   1
  -5  14   5 85.0272 87.4461   1
   5 -14  -5 100.397 85.5275   1
   5 -14   5 147.089 45.1264   1
  -5  14  -5 87.9017 48.5914   1
 -14  -5   5 84.0466 75.8774   1
  14   5  -5 56.4204 81.3755   1
  14   5   5 189.654 89.1617   1
 -14  -5  -5 294.220 86.0499   1
 -14  -5  -5 147.704 95.7684   1
  14   5   5 136.193 97.7896   1
 -14  -6   0 199.407 102.306   1
  14   6   0 303.601 109.670   1
 -14  -6   2 54.7653 92.7962   1
  14   6  -2 108.922 97.2924   1
 -14  -6  -2 176.853 109.734   1
  14   6   2 223.679 111.591   1
  14   6   2-140.634 146.740   1
 -14  -6  -2-36.6763 139.467   1
 -14  -6   4-158.595 80.3493   1
  14   6  -4 159.503 89.5957   1
   6 -14   4 33.3473 53.6086   1
  -6  14  -4 45.0749 61.9619   1
 -14  -6  -4 80.6336 110.628   1
  14   6   4 72.3046 107.912   1
  14   6   4 153.641 103.046   1
 -14  -6  -4 132.934 101.380   1
  14   7   1-78.3334 181.895   1
 -14  -7  -1-37.5965 174.203   1
 -14  -7   1-20.2901 97.1383   1
  14   7  -1-80.8050 99.7868   1
 -14  -7  -1-55.9575 95.6706   1
  14   7   1 65.0429 108.665   1
 -14  -7   3 194.481 98.6312   1
  14   7  -3 431.112 111.081   1
 -14  -7  -3 245.488 117.265   1
  14   7   3 201.136 115.717   1
  14   7   3 210.664 123.635   1
 -14  -7  -3 435.546 130.049   1
   7 -14   3 243.528 92.5484   1
  -7  14  -3 395.502 109.597   1
 -14  -7   5 65.7412 73.6840   1
  14   7  -5 300.531 85.3955   1
   7 -14   5 233.962 64.7644   1
  -7  14  -5 312.540 65.4936   1
 -14  -7  -5 238.173 106.489   1
  14   7   5 273.643 82.4272   1
 -14  -7  -5 342.777 82.0787   1
  14   7   5 172.725 100.291   1
 -14  -8   0 85.7246 101.792   1
  14   8   0 21.6938 103.859   1
 -14  -8   2 171.283 102.346   1
  14   8  -2-98.3480 105.191   1
 -14  -8  -2-151.839 111.885   1
  14   8   2-36.8533 106.453   1
  14   8   2-103.434 143.748   1
 -14  -8  -2 32.5918 137.419   1
 -14  -8   4 173.854 99.7364   1
  14   8  -4 161.929 89.8855   1
 -14  -8  -4 309.378 114.537   1
  14   8   4 263.635 112.924   1
  14   8   4 334.788 100.802   1
 -14  -8  -4 379.573 102.974   1
   8 -14   4 392.067 83.1348   1
  -8  14  -4 389.472 90.9441   1
  14   9   1 202.113 170.218   1
 -14  -9  -1 31.4581 159.487   1
 -14  -9   1-102.009 97.7590   1
  14   9  -1-156.375 99.6165   1
 -14  -9  -1 305.100 115.180   1
  14   9   1 95.0666 111.257   1
 -14  -9   3 36.3429 100.710   1
  14   9  -3 61.4230 98.8721   1
 -14  -9  -3-114.407 113.647   1
  14   9   3 261.059 119.745   1
  14   9   3 51.4477 113.274   1
 -14  -9  -3 249.787 108.267   1
   9 -14   3-10.2551 107.557   1
  -9  14  -3-173.216 114.151   1
 -14  -9   5-3.62633 78.6169   1
  14   9  -5 151.191 87.5081   1
 -14  -9  -5-76.0791 96.7536   1
  14   9   5 10.3382 90.1261   1
  14   9   5-10.9706 74.5071   1
 -14  -9  -5-75.5924 67.0671   1
   9 -14   5 40.6313 58.6365   1
  -9  14  -5-46.1090 66.2439   1
 -14 -10   0-84.4881 114.686   1
  14  10   0-200.076 107.414   1
 -14 -10   2 378.032 115.455   1
  14  10  -2 198.518 111.429   1
 -14 -10  -2 94.3614 117.000   1
  14  10   2 18.8367 105.930   1
  14  10   2 212.359 136.702   1
 -14 -10  -2 106.347 131.400   1
 -14 -10   4-76.8172 83.0017   1
  14  10  -4 44.6074 91.1297   1
 -14 -10  -4 62.0497 105.717   1
  14  10   4 194.466 106.366   1
  14  10   4 24.3954 82.3504   1
 -14 -10  -4 118.001 84.8492   1
  10 -14   4 15.5342 92.6283   1
 -10  14  -4 80.0390 101.629   1
  14  11   1-78.3444 145.834   1
 -14 -11  -1 223.269 144.886   1
 -14 -11   1 111.761 111.567   1
  14  11  -1 70.4118 111.972   1
 -14 -11  -1 65.7191 117.801   1
  14  11   1 34.8381 117.036   1
  11 -14   3 29.0864 123.446   1
 -11  14  -3 57.9380 139.308   1
 -14 -11   3 104.005 96.3156   1
  14  11  -3-38.1122 88.0164   1
 -14 -11  -3 228.490 117.565   1
  14  11   3 253.598 114.447   1
  14  11   3 187.161 104.500   1
 -14 -11  -3 30.3606 99.3584   1
 -14 -12   0 77.6667 113.426   1
  14  12   0-69.7591 111.752   1
 -14 -12   2 217.557 102.119   1
  14  12  -2 134.502 103.313   1
 -14 -12  -2-96.7189 111.423   1
  14  12   2-101.068 107.182   1
  14  12   2-45.4766 115.016   1
 -14 -12  -2 122.039 115.408   1
 -14 -13  -1 106.144 122.514   1
 -14 -13   1 90.4284 101.074   1
  14  13  -1 33.5164 104.573   1
 -14 -13  -1-25.6388 111.757   1
  14  13   1-41.8756 105.731   1
  14  13   1 236.912 142.770   1
  13 -14   3-179.231 131.013   1
  14  13  -3 101.851 95.1831   1
 -14 -13  -3-119.574 98.7875   1
  14  13   3-56.1675 102.342   1
  14  13   3-55.7456 83.8112   1
 -14 -13  -3 59.0098 83.3481   1
 -14 -14   0-35.3913 101.748   1
  14  14   0 35.6161 106.727   1
 -14 -14  -2 60.0834 101.748   1
  14  14   2 48.6314 106.024   1
  14  14   2-93.8386 99.8688   1
 -14 -14  -2 45.4422 97.4302   1
 -14 -15  -1-122.894 97.5048   1
  14  15   1-144.524 93.6350   1
  14  15   1 48.9289 117.101   1
 -14 -15  -1 201.251 105.356   1
  13  15   0 66.8448 140.897   1
 -15  13   0-68.8194 104.544   1
  13  15   2 52.6860 113.733   1
 -15  13  -2-11.0155 107.507   1
  15 -13   2-136.552 103.358   1
  13  15   2 26.4484 90.0993   1
 -13 -15  -2 148.322 85.9975   1
 -15  12   1 180.120 113.543   1
  15 -12   1 59.8956 112.911   1
  12  15   1 33.1633 107.525   1
 -12 -15  -1-40.7881 100.840   1
 -15  12  -1-94.0713 109.998   1
  15 -12   3 101.708 146.561   1
 -15  12  -3 10.7352 96.9147   1
  15 -12   3 121.215 103.372   1
  12  15   3 123.783 64.8226   1
 -12 -15  -3-81.5372 58.9193   1
  11  15   0-84.9553 120.489   1
 -11 -15   0 216.748 120.723   1
  15 -11   0-30.1226 113.600   1
 -15  11   0 43.1509 115.069   1
  15 -11   2-117.140 103.753   1
 -15  11   2 41.7642 109.421   1
  15 -11  -2-43.6329 106.768   1
  11  15   2 157.001 77.0830   1
 -11 -15  -2 106.516 76.4852   1
 -15  11  -2 29.4259 108.340   1
 -15  10   1 39.2928 105.416   1
  15 -10  -1-83.4690 110.029   1
 -15  10  -1 27.2516 108.056   1
  10  15   1 22.4570 92.2105   1
 -10 -15  -1-45.2102 83.2689   1
  15 -10   1-248.624 100.283   1
  15 -10   3 40.3217 154.680   1
 -15  10  -3 144.377 174.783   1
 -15  10  -3-19.8378 100.421   1
 -15  10   3 46.4038 95.6406   1
  15 -10   3 14.9500 103.577   1
  10  15   3 199.571 77.2235   1
 -10 -15  -3 180.583 65.1757   1
  15 -10  -3 108.428 98.6708   1
  -9 -15   0-130.439 97.2889   1
 -15   9   0 118.641 104.908   1
  15  -9   0 61.3268 107.478   1
   9  15   0 22.6266 105.451   1
 -15   9  -2 101.288 107.086   1
  15  -9   2 311.373 117.850   1
  15  -9  -2 199.795 106.104   1
   9  15   2 299.533 69.6399   1
  -9 -15  -2 281.858 62.2047   1
 -15   9   2 103.042 100.339   1
   9  15   4-1.70656 51.9870   1
  -9 -15  -4 5.09444 47.8504   1
 -15   9   4 42.2453 87.2391   1
  15  -9  -4 4.27282 95.0643   1
 -15   9  -4 74.3956 99.9353   1
  15  -9   4 240.443 132.204   1
 -15   9  -4 29.9580 133.497   1
  15  -9   4 53.5571 97.2548   1
  15  -8   1-8.60823 101.307   1
 -15   8   1 54.8073 98.1829   1
  15  -8  -1 136.014 105.806   1
   8  15   1 114.986 69.4276   1
  -8 -15  -1 53.4467 66.5800   1
 -15   8  -1 4.27297 104.753   1
  15  -8   3 147.933 161.514   1
 -15   8  -3 73.3132 165.082   1
   8  15   3 241.605 58.0560   1
  -8 -15  -3 190.717 55.6526   1
 -15   8   3 109.443 92.7220   1
 -15   8  -3 61.4406 110.334   1
  15  -8   3 126.495 99.1627   1
  15  -8  -3 403.924 106.789   1
 -15   7   0 48.3393 101.988   1
   7  15   0-48.7523 78.6013   1
  -7 -15   0 53.4719 80.3311   1
 -15   7   2 238.827 97.5678   1
  15  -7  -2 265.068 100.690   1
 -15   7  -2 206.829 114.897   1
   7  15   2 186.859 56.8482   1
  15  -7   2 108.284 109.777   1
 -15   7   4 172.534 85.3837   1
 -15   7  -4 160.123 104.363   1
  15  -7   4-78.0375 99.5981   1
   7  15   4 7.31266 47.2559   1
  -7 -15  -4 27.4623 45.5239   1
  15  -7  -4 46.7612 86.6276   1
  15  -7   4 125.091 136.065   1
 -15   7  -4-42.1705 134.814   1
 -15   6  -1 55.6865 107.175   1
  15  -6   1 69.1562 104.094   1
 -15   6   1-87.8672 93.5002   1
  15  -6  -1 35.5461 100.849   1
  -6 -15  -1 56.1236 47.1889   1
  15  -6   3-128.203 158.866   1
 -15   6  -3-13.1477 162.747   1
 -15   6  -3-33.0559 106.748   1
  15  -6   3-85.2919 110.315   1
   6  15   3-7.20176 46.9497   1
  -6 -15  -3 14.1343 44.1500   1
 -15   6   3-10.2471 88.5451   1
  15  -6  -3 7.16495 94.0357   1
 -15   6   5 21.7430 72.3136   1
 -15   6  -5-42.3912 94.4929   1
  15  -6   5 10.1229 94.4197   1
  15  -6  -5 10.0641 74.1836   1
   6  15   5-32.2541 45.8416   1
  -6 -15  -5-31.7403 41.9681   1
  15  -6   5-161.770 94.8214   1
 -15   6  -5-59.3914 107.711   1
 -15   5   0-28.2241 99.9908   1
  15  -5   0-20.9211 102.577   1
   5  15   0 86.3686 47.5329   1
  -5 -15   0-95.5716 46.7336   1
 -15   5  -2 159.673 110.342   1
  15  -5   2 13.6525 112.121   1
 -15   5   2 228.811 96.9116   1
  15  -5  -2 120.683 95.1098   1
   5  15   2 183.162 42.4965   1
  -5 -15  -2 172.663 42.3829   1
 -15   5  -4-35.6648 104.291   1
  15  -5   4 104.366 104.603   1
   5  15   4 41.7714 46.3849   1
  -5 -15  -4-44.8198 43.5769   1
 -15   5   4 16.0544 85.3754   1
  15  -5  -4-13.5791 81.9679   1
  15  -5   4 35.3164 132.258   1
 -15   5  -4 40.5867 136.193   1
  15  -4   1 44.2804 105.625   1
 -15   4   1 284.189 103.951   1
  15  -4  -1 124.322 101.693   1
   4  15   1 73.6471 33.6883   1
  -4 -15  -1 65.2469 32.6425   1
 -15   4  -1-126.894 101.115   1
   4  15  -1-51.2030 65.7478   1
 -15   4  -3 118.957 168.177   1
 -15   4   3 348.114 98.9735   1
  15  -4  -3 145.641 97.3590   1
   4  15   3 90.7626 47.8121   1
  -4 -15  -3 36.2283 41.7332   1
 -15   4  -3 107.962 115.714   1
  15  -4   3 62.8335 114.071   1
  15  -4   3 327.888 160.788   1
  -4 -15   5 70.1907 53.4785   1
   4  15  -5 10.5139 55.0569   1
 -15   4   5 15.1978 68.5754   1
   4  15   5 98.0276 49.3156   1
  -4 -15  -5 82.6840 51.1266   1
  15  -4  -5 122.969 75.1985   1
  15  -4   5 95.3230 105.481   1
 -15   4  -5 31.5292 107.179   1
 -15   4  -5 120.456 106.933   1
  15  -4   5 57.7160 105.331   1
   3  15   0 2.09307 25.0435   1
  -3 -15   0-22.3447 26.1308   1
 -15   3   0 299.467 108.739   1
  15  -3   0 116.129 105.442   1
  15  -3   2 14.4185 191.041   1
   3  15   2 173.627 41.4056   1
  -3 -15  -2 47.4086 36.3932   1
 -15   3  -2 264.680 111.947   1
  15  -3   2 312.555 113.877   1
 -15   3   2-3.73207 92.2508   1
  15  -3  -2 408.252 102.206   1
  15  -3  -4-59.1615 83.3043   1
  -3 -15   4-1.86668 47.0110   1
   3  15  -4-48.7499 49.4569   1
   3  15   4 51.6858 47.1731   1
  -3 -15  -4 29.8392 44.6222   1
 -15   3  -4 124.348 107.370   1
  15  -3   4 167.514 109.455   1
  15  -3   4 146.485 137.031   1
 -15   3  -4-85.9991 128.702   1
 -15   3   4-55.7661 82.7275   1
   2  15   1 72.5989 30.0309   1
  -2 -15  -1 158.720 33.2716   1
 -15   2  -1-24.3260 96.8807   1
   2  15  -1 63.3651 15.3533   1
  15  -2   1 83.3868 103.899   1
 -15   2   1 172.882 95.2113   1
  15  -2  -1 254.310 103.440   1
  -2 -15   1 42.6211 20.3646   1
  -2 -15   3 222.164 39.4105   1
   2  15  -3 200.046 38.4237   1
   2  15   3 201.301 45.2129   1
  -2 -15  -3 99.2476 43.7754   1
 -15   2  -3 181.775 108.690   1
  15  -2   3 169.385 111.705   1
 -15   2   3 318.237 94.0351   1
  15  -2  -3 188.998 93.8681   1
  15  -2   3 224.369 158.738   1
 -15   2  -3 363.604 161.407   1
  -2 -15   5-40.7967 40.5922   1
   2  15  -5 109.333 45.0034   1
   2  15   5 84.1184 48.9143   1
  -2 -15  -5-18.3495 48.6924   1
 -15   2  -5-4.92020 96.5414   1
  15  -2   5-43.3583 96.4720   1
 -15   2   5 93.6461 71.5500   1
  15  -2   5-40.3200 96.7424   1
 -15   2  -5 64.6814 100.181   1
  15  -2  -5 47.1033 80.4676   1
   1  15   0-4.56575 23.9443   1
  -1 -15   0 19.1255 21.3321   1
 -15   1   0-82.3653 90.4749   1
  15  -1   0-7.82299 93.0574   1
  15  -1   2-88.0791 181.032   1
 -15   1  -2-265.353 170.794   1
  -1 -15   2 65.2572 13.8514   1
   1  15   2 10.0345 38.0818   1
  -1 -15  -2-5.65735 35.5605   1
   1  15  -2-16.2347 11.2154   1
 -15   1  -2-33.0615 94.7820   1
  15  -1   2-37.5086 95.8553   1
 -15   1   2 3.40732 83.3228   1
  15  -1  -2 221.022 92.1364   1
  -1 -15   4 50.4640 31.9756   1
   1  15   4 125.014 50.7469   1
   1  15  -4 46.8482 32.7170   1
  -1 -15  -4-2.58311 47.6476   1
 -15   1  -4-27.5121 96.6194   1
  15  -1   4 180.288 105.222   1
 -15   1   4-15.0482 76.6718   1
  15  -1  -4-49.1530 79.0533   1
  15  -1   4-22.4700 130.592   1
 -15   1  -4-3.71062 127.949   1
  -1 -15   6 52.3842 37.7927   1
   1  15   6 193.428 52.9818   1
   1  15  -6 20.3132 39.1905   1
  -1 -15  -6 67.5234 50.6659   1
 -15   1  -6 221.413 92.7878   1
  15  -1   6 95.9590 82.2677   1
 -15   1   6 109.898 59.0305   1
  15  -1  -6 6.08403 63.7372   1
  15  -1   6 218.789 82.1487   1
 -15   1  -6 113.838 81.7673   1
   0  15   1 625.454 46.6596   1
 -15   0  -1 686.448 113.003   1
 -15   0   1 324.193 100.023   1
  15   0   1 362.962 109.013   1
  15   0  -1 553.227 101.467   1
   0  15   3 250.428 57.0718   1
   0 -15  -3 191.686 52.1703   1
 -15   0  -3 256.695 109.573   1
  15   0   3-8.62757 101.626   1
 -15   0   3 308.555 89.4422   1
   0 -15   3 160.657 26.9200   1
  15   0  -3 241.610 95.6813   1
   0  15  -3 216.361 25.2231   1
  15   0   3 463.902 159.868   1
 -15   0  -3 580.779 167.973   1
   0  15   5 103.848 57.4304   1
   0 -15  -5 163.288 56.5410   1
   0 -15   5 43.5067 33.9909   1
   0  15  -5 63.3332 36.5945   1
  15   0  -5 265.118 75.8169   1
  15   0   5 143.538 101.706   1
 -15   0  -5-96.8106 96.5801   1
 -15  -1   0-40.7623 89.0902   1
  15   1   0-68.2508 89.5679   1
  15   1   2-89.5383 174.427   1
 -15  -1  -2-146.802 161.746   1
  -1  15   2 34.4572 56.6659   1
 -15  -1  -2 143.790 101.799   1
 -15  -1   2-23.2304 82.4328   1
  15   1   2 151.818 99.1582   1
  15   1  -2-7.11165 91.2816   1
   1 -15   2 51.7403 27.8737   1
  -1  15  -2 10.6128 40.0490   1
  -1  15   4 1.56724 63.6810   1
 -15  -1  -4 75.9470 102.363   1
 -15  -1   4 161.918 78.6101   1
   1 -15  -4-33.5625 55.2795   1
  15   1   4 4.41713 100.241   1
  15   1  -4 103.326 83.2664   1
   1 -15   4 41.0201 31.3831   1
  -1  15  -4 35.6015 29.3200   1
  15   1   4 380.950 128.413   1
 -15  -1  -4 220.323 128.259   1
 -15  -1   6 98.0334 57.6290   1
 -15  -1  -6 162.092 92.2861   1
  -1  15   6 16.3943 58.4677   1
   1 -15  -6 119.590 58.8166   1
  15   1   6 104.226 79.2747   1
  15   1  -6 196.778 65.7979   1
   1 -15   6 106.342 36.0644   1
  -1  15  -6 124.284 39.8010   1
  15   1   6 61.1639 77.9350   1
 -15  -1  -6 270.814 77.8648   1
 -15  -2   1 422.760 92.2264   1
 -15  -2  -1 526.700 100.401   1
  15   2  -1 261.796 89.1527   1
  15   2   1 493.901 102.525   1
 -15  -2   3 147.248 79.8185   1
 -15  -2  -3 117.895 99.1933   1
  15   2  -3 111.473 85.4332   1
  15   2   3 209.517 103.239   1
  -2  15   3 334.904 75.5131   1
   2 -15  -3 212.302 66.9680   1
   2 -15   3 24.5612 33.1218   1
  -2  15  -3 124.484 43.5667   1
  15   2   3 130.829 151.271   1
 -15  -2  -3-56.9138 152.163   1
 -15  -2   5 24.2202 63.4560   1
 -15  -2  -5-32.3829 92.9839   1
  15   2  -5 71.1598 70.0391   1
  15   2   5 157.378 91.2692   1
  -2  15   5-130.006 67.4334   1
   2 -15  -5-66.3230 64.4019   1
   2 -15   5 40.0281 31.8536   1
  -2  15  -5-16.9408 32.6387   1
  15   2   5 15.6346 94.9470   1
 -15  -2  -5-6.44421 93.3299   1
 -15  -3   0 207.792 92.1562   1
  15   3   0-68.1321 87.4681   1
 -15  -3  -2-53.1959 91.4081   1
  15   3  -2 163.388 90.2512   1
  -3  15  -2 239.909 81.7024   1
 -15  -3  -2 514.257 175.698   1
  15   3   2 67.8149 99.8075   1
   3 -15   2 208.659 66.2401   1
 -15  -3   2 44.0670 81.6365   1
 -15  -3  -4 40.4616 99.6187   1
  15   3   4 137.131 94.9570   1
  -3  15   4 95.5037 77.4228   1
   3 -15  -4 131.979 75.4258   1
   3 -15   4 107.648 35.8555   1
  -3  15  -4 71.2474 40.0569   1
  15   3   4 154.756 120.409   1
 -15  -3  -4-82.0253 113.676   1
 -15  -3   4 128.803 76.7789   1
  15   3  -4 214.986 86.8709   1
 -15  -4   1 170.401 90.2992   1
 -15  -4  -1 118.136 95.8127   1
  15   4  -1 304.296 93.0383   1
  15   4   1 51.8988 94.3042   1
   4 -15   3 135.336 50.2169   1
  -4  15  -3 162.733 64.3084   1
 -15  -4   3 226.152 88.2427   1
  15   4  -3 127.202 89.1949   1
  15   4   3-367.282 133.284   1
 -15  -4  -3 320.439 149.776   1
 -15  -4  -3 4.34880 101.057   1
  15   4   3 86.0124 101.680   1
  -4  15   5 109.882 80.1041   1
   4 -15  -5 53.2737 81.2669   1
   4 -15   5 6.22448 36.4131   1
  -4  15  -5 74.7915 39.9376   1
  15   4   5 17.9316 86.6177   1
 -15  -4  -5 24.5653 90.6237   1
 -15  -4   5 98.4094 69.5540   1
  15   4  -5-22.2158 69.0230   1
 -15  -4  -5-9.52257 83.5602   1
  15   4   5-13.8907 86.6239   1
 -15  -5   0 223.169 100.660   1
  15   5   0-134.172 97.2402   1
 -15  -5  -2-41.0127 164.563   1
 -15  -5   2 163.914 94.4955   1
  15   5  -2 74.4906 96.6227   1
 -15  -5  -2 206.851 109.143   1
  15   5   2 233.387 109.850   1
  15   5   2-79.8480 160.193   1
   5 -15   4 78.0717 50.7237   1
  -5  15  -4 29.9945 51.6741   1
 -15  -5   4-71.6664 80.6145   1
  15   5  -4 6.88249 83.4458   1
  15   5   4 20.3270 114.386   1
 -15  -5  -4 102.046 114.091   1
 -15  -5  -4 132.722 100.440   1
  15   5   4 212.372 100.015   1
 -15  -6   1-117.449 90.8309   1
  15   6  -1 28.4161 99.4356   1
 -15  -6  -1-113.798 100.286   1
  15   6   1-114.860 104.635   1
 -15  -6   3-29.7795 91.0285   1
  15   6  -3-72.0588 96.2446   1
 -15  -6  -3-4.81366 109.451   1
  15   6   3-120.403 98.0173   1
   6 -15   3 42.7201 76.8393   1
  15   6   3 134.803 134.439   1
 -15  -6  -3-172.415 129.569   1
  -6  15  -3-42.1129 90.8600   1
 -15  -6   5 40.2038 72.0123   1
   6 -15   5 14.7878 50.5821   1
  15   6  -5 91.4630 80.2184   1
  -6  15  -5 119.553 59.7032   1
  15   6   5-26.1536 80.5322   1
 -15  -6  -5 134.221 79.5883   1
 -15  -6  -5-51.0744 86.8264   1
  15   6   5 68.2369 91.7050   1
 -15  -7   0 39.4089 104.725   1
  15   7   0 221.068 114.358   1
 -15  -7   2 289.204 105.281   1
  15   7  -2 4.07133 96.0006   1
 -15  -7  -2 129.508 116.608   1
  15   7   2 46.9073 115.186   1
  15   7   2-80.5277 156.013   1
 -15  -7  -2 281.221 158.929   1
 -15  -7   4 110.275 84.4641   1
  15   7  -4 46.5040 88.1159   1
 -15  -7  -4-25.6905 102.118   1
  15   7   4-78.7244 97.9122   1
   7 -15   4 168.559 64.2207   1
  15   7   4 35.8549 102.972   1
  -7  15  -4 164.982 74.7551   1
 -15  -7  -4 348.551 102.391   1
  15   8   1 248.168 192.150   1
 -15  -8   1 74.1741 104.898   1
  15   8  -1-44.6107 103.474   1
 -15  -8  -1 43.4188 117.480   1
  15   8   1 330.808 116.528   1
 -15  -8   3 116.707 94.3331   1
  15   8  -3 28.4524 96.4439   1
 -15  -8  -3 130.980 113.096   1
  15   8   3-44.9907 101.837   1
  15   8   3 44.2974 128.301   1
 -15  -8  -3-109.617 114.088   1
  -8  15  -3-71.1428 109.874   1
 -15  -9   0-178.435 98.8720   1
  15   9   0-116.371 102.089   1
 -15  -9   2-38.9532 101.688   1
  15   9  -2 131.186 102.616   1
 -15  -9  -2 15.1628 115.477   1
  15   9   2 85.7464 121.159   1
  15   9   2-8.32584 145.464   1
 -15  -9  -2-39.1838 139.144   1
 -15  -9   4 181.405 89.0525   1
  15   9  -4 32.3226 85.0389   1
 -15  -9  -4 77.2389 105.259   1
  15   9   4 311.794 111.480   1
  15   9   4 418.171 101.096   1
 -15  -9  -4 184.293 97.5226   1
   9 -15   4 103.696 81.5365   1
  -9  15  -4 213.953 95.4173   1
  15  10   1 271.642 172.125   1
 -15 -10  -1 8.44991 158.309   1
 -15 -10   1 71.6187 107.825   1
  15  10  -1 74.6407 109.604   1
 -15 -10  -1 38.3014 107.483   1
  15  10   1-217.543 98.6003   1
  10 -15   3-96.5339 110.775   1
 -10  15  -3 59.7911 128.263   1
 -15 -10   3 91.9905 95.3703   1
  15  10  -3-53.2909 95.6600   1
 -15 -10  -3 247.412 114.486   1
  15  10   3 120.581 112.564   1
  15  10   3-57.1047 114.710   1
 -15 -10  -3 128.624 106.809   1
 -15 -11   0-123.294 108.492   1
  15  11   0 320.970 118.062   1
 -15 -11   2 28.1620 94.5747   1
  15  11  -2 123.922 107.002   1
 -15 -11  -2 185.038 108.605   1
  15  11   2 25.0872 101.966   1
  15  11   2 263.001 133.299   1
 -15 -11  -2 42.2682 125.928   1
  15  12   1-50.9155 139.825   1
 -15 -12  -1 16.0487 136.885   1
 -15 -12   1 20.0421 101.949   1
  15  12  -1 55.5840 103.434   1
 -15 -12  -1-5.45540 112.994   1
  15  12   1-32.6082 112.696   1
  12 -15   3 106.396 125.869   1
 -15 -12   3-76.7157 85.1452   1
  15  12  -3-169.991 87.2928   1
 -15 -12  -3-80.8914 94.0583   1
  15  12   3-55.0178 99.3372   1
  15  12   3-139.102 97.3305   1
 -15 -12  -3 127.621 97.6839   1
 -15 -13   0-52.0420 100.913   1
  15  13   0 10.6905 106.772   1
 -15 -13   2-72.4811 89.4913   1
  15  13  -2 14.5283 96.4917   1
 -15 -13  -2-97.3265 99.3265   1
  15  13   2 17.0154 101.143   1
  15  13   2 49.5565 113.788   1
 -15 -13  -2 55.1985 108.542   1
 -15 -14  -1 126.278 118.502   1
 -15 -14   1 51.1706 91.1066   1
  15  14  -1-77.2626 88.1682   1
 -15 -14  -1 11.0779 97.6807   1
  15  14   1 115.674 105.523   1
  15  14   1-4.08936 125.511   1
  12  16   0-67.2003 115.567   1
 -12 -16   0-127.356 112.298   1
  16 -12   0 58.9853 108.843   1
 -16  12   0-189.341 97.0943   1
 -16  12  -2 5.41418 98.9478   1
  16 -12   2 16.8480 109.043   1
 -16  12   2 149.643 105.578   1
  12  16   2 143.601 78.1512   1
 -12 -16  -2 105.399 74.2255   1
  16 -11   1 10.3911 102.472   1
 -16  11   1 325.443 109.479   1
 -16  11  -1 94.0999 103.769   1
  11  16   1 29.9528 88.4960   1
 -11 -16  -1 141.307 89.4873   1
  16 -11  -1-41.0417 111.102   1
  16 -11  -3-4.96253 97.1186   1
  16 -11   3-341.551 148.170   1
 -16  11  -3 83.7138 97.6037   1
  16 -11   3-47.3786 91.9368   1
  11  16   3-140.241 59.1265   1
 -11 -16  -3-21.6584 53.4163   1
 -16  11   3 51.8758 95.8400   1
 -10 -16   0 230.754 103.596   1
 -16  10   0-73.5039 97.2365   1
  16 -10   0-71.8688 99.3536   1
  10  16   0 5.16969 107.946   1
 -16  10   2 26.5932 98.9085   1
 -16  10  -2 360.079 108.914   1
  16 -10   2-29.9502 104.230   1
  16 -10  -2-9.49282 105.920   1
 -10 -16  -2 337.227 62.1702   1
 -16   9  -1-176.613 100.545   1
  16  -9   1 117.142 101.041   1
 -16   9   1 133.120 101.073   1
  16  -9  -1-44.8116 98.2796   1
   9  16   1 120.319 77.8022   1
  -9 -16  -1-62.8497 70.6285   1
  16  -9   3 33.6622 163.077   1
 -16   9  -3-92.1394 167.599   1
  16  -9  -3-61.0222 91.1173   1
   9  16   3-27.3402 53.4654   1
  -9 -16  -3 84.6163 57.3397   1
 -16   9   3 8.06435 87.9717   1
 -16   9  -3 49.9265 93.8033   1
  16  -9   3 104.229 99.2657   1
  16  -8   0-4.39883 104.188   1
   8  16   0 7.56694 88.8109   1
 -16   8   0-30.0539 103.488   1
  -8 -16   0 202.577 88.8280   1
 -16   8   2 147.117 97.9618   1
  16  -8  -2 206.972 102.076   1
   8  16   2 338.733 71.2398   1
  -8 -16  -2 445.582 67.1883   1
 -16   8  -2 357.101 111.968   1
  16  -8   2 229.346 109.791   1
 -16   8  -4-36.8044 92.5727   1
 -16   8   4-18.5994 77.2267   1
   8  16   4-43.8472 44.2924   1
  -8 -16  -4 102.981 44.3347   1
  16  -8   4 15.3932 90.9230   1
  16  -8  -4 23.9356 82.0471   1
  16  -8   4 353.531 142.572   1
 -16   8  -4 64.2452 137.439   1
 -16   7  -1 99.7850 111.101   1
  16  -7   1 32.2412 103.504   1
   7  16   1 124.329 55.7401   1
 -16   7   1-65.3093 95.7274   1
  -7 -16  -1 36.5710 49.0226   1
  16  -7  -1 84.3324 101.986   1
  16  -7   3 107.671 170.145   1
 -16   7  -3 234.743 176.193   1
  16  -7  -3 43.3835 94.4903   1
 -16   7  -3 140.879 112.054   1
  16  -7   3 14.9127 106.149   1
   7  16   3 151.729 48.7309   1
  -7 -16  -3 113.321 44.7756   1
 -16   7   3 69.9847 87.3985   1
 -16   6   0 64.9330 108.998   1
  16  -6   0 106.051 110.646   1
   6  16   0 226.932 62.7715   1
  -6 -16   0 205.285 62.2714   1
 -16   6  -2 261.388 119.192   1
  16  -6   2 82.1435 114.039   1
 -16   6   2 124.141 97.2951   1
   6  16   2 187.456 46.0974   1
  -6 -16  -2 167.642 44.4458   1
  16  -6  -2 166.073 103.190   1
 -16   6  -4 218.088 109.271   1
  16  -6   4 247.473 106.162   1
   6  16   4-16.3143 41.7487   1
  -6 -16  -4 8.06166 42.1259   1
 -16   6   4 121.339 82.5512   1
  16  -6  -4-51.5771 76.9259   1
  16  -6   4 61.0559 138.187   1
 -16   6  -4-63.4251 142.040   1
   5  16  -1 36.4829 82.6142   1
 -16   5  -1 188.523 113.751   1
  16  -5   1 171.901 112.946   1
 -16   5   1 106.157 105.131   1
  16  -5  -1 171.401 106.006   1
   5  16   1 35.4470 40.4435   1
  -5 -16  -1 13.8279 39.7458   1
  16  -5   3 101.371 168.672   1
 -16   5  -3 153.517 113.621   1
 -16   5  -3 605.244 180.620   1
  16  -5   3 263.292 117.770   1
 -16   5   3 3.69545 87.9177   1
  16  -5  -3 170.466 98.7740   1
   5  16   3 131.372 43.0405   1
  -5 -16  -3 87.3652 39.2840   1
  16  -5   5-21.8349 95.8000   1
   5  16   5-5.26834 47.1542   1
  -5 -16  -5 60.1166 46.5548   1
 -16   5   5 52.5062 69.3039   1
  16  -5  -5 55.9401 71.0523   1
  16  -5   5 7.75300 101.458   1
 -16   5  -5 71.9532 104.927   1
 -16   5  -5 62.4721 94.8627   1
  16  -4   0 792.367 128.625   1
 -16   4   0 393.254 115.392   1
 -16   4   2 134.296 100.314   1
  16  -4  -2 172.787 102.931   1
   4  16   2 33.5566 36.8781   1
  -4 -16  -2 21.8641 35.3190   1
 -16   4  -2 310.896 118.024   1
  16  -4   2 68.9982 117.355   1
 -16   4   4 48.9810 79.9347   1
  16  -4  -4-14.9826 82.9135   1
   4  16   4-8.90478 47.0495   1
  -4 -16  -4 31.7335 47.1171   1
 -16   4  -4 121.197 109.523   1
  16  -4   4 48.0743 107.232   1
  16  -4   4 165.554 135.906   1
 -16   4  -4-30.5677 143.242   1
   3  16   1 284.163 34.1946   1
  -3 -16  -1 130.216 30.8433   1
 -16   3  -1 302.196 111.899   1
   3  16  -1 87.1486 38.3521   1
  16  -3   1 212.781 112.737   1
 -16   3   1 184.258 102.692   1
  -3 -16   1 99.1382 44.0057   1
  16  -3  -1 154.197 109.699   1
 -16   3  -3 132.224 171.753   1
   3  16   3 123.492 44.3243   1
  -3 -16  -3 135.619 46.9890   1
 -16   3  -3-4.80099 109.269   1
  16  -3   3 126.764 107.151   1
 -16   3   3 125.161 98.9759   1
  16  -3  -3 7.98874 97.4332   1
  16  -3   3 158.913 163.201   1
  16  -3  -5 39.4277 76.7082   1
  -3 -16   5 49.5692 44.7508   1
   3  16  -5 77.7732 46.5182   1
   3  16   5 69.9830 46.0703   1
  -3 -16  -5 70.2978 45.6786   1
 -16   3  -5 83.4852 95.6443   1
  16  -3   5 5.10490 91.3193   1
  16  -3   5 29.9099 105.350   1
 -16   3  -5 85.5507 105.855   1
 -16   3   5 177.453 76.4234   1
   2  16   0 481.969 29.5473   1
  -2 -16   0 442.617 24.9659   1
 -16   2   0 572.999 113.793   1
  16  -2   0 661.116 118.663   1
  16  -2   2-41.2320 201.336   1
   2  16   2 63.3877 37.7214   1
  -2 -16  -2 82.6640 37.0983   1
 -16   2  -2 35.6695 103.707   1
  16  -2   2 140.963 110.451   1
 -16   2   2 48.4664 91.5495   1
  16  -2  -2-36.1262 95.3278   1
  -2 -16   4 87.7924 38.2427   1
   2  16  -4 52.0632 36.6376   1
   2  16   4 5.34525 45.8454   1
  -2 -16  -4 56.2588 46.4785   1
 -16   2  -4-24.6653 98.5378   1
  16  -2   4-14.7109 101.447   1
 -16   2   4-47.7219 75.9919   1
  16  -2  -4 26.1694 82.6706   1
  16  -2   4 166.197 136.986   1
 -16   2  -4 345.228 140.077   1
   1  16  -1 155.284 12.7947   1
  -1 -16   1 123.727 9.33839   1
   1  16   1 279.425 36.4585   1
  -1 -16  -1 90.2306 32.1288   1
 -16   1  -1 291.585 107.741   1
 -16   1   1 215.847 96.9892   1
  16  -1   1 255.570 108.930   1
  16  -1  -1 316.684 107.039   1
  -1 -16   3 4.66924 24.0521   1
   1  16   3 43.2337 44.5634   1
  -1 -16  -3 33.2481 42.4696   1
   1  16  -3 96.0804 24.2768   1
 -16   1  -3 23.0312 104.126   1
  16  -1   3 36.7528 102.212   1
 -16   1   3 41.5001 84.4289   1
  16  -1  -3 265.310 93.1945   1
  16  -1   3 180.825 161.325   1
 -16   1  -3 226.540 171.231   1
  -1 -16   5 18.2026 32.9494   1
   1  16   5 83.3363 50.0161   1
  -1 -16  -5 49.8049 46.0127   1
   1  16  -5 131.222 35.7308   1
 -16   1  -5-30.2482 88.1880   1
  16  -1   5 19.5199 87.0225   1
 -16   1   5-24.5252 60.1525   1
  16  -1  -5 188.908 76.8789   1
 -16   1  -5 37.2266 99.8200   1
   0  16   0 255.262 39.6641   1
   0 -16   0 308.640 35.2394   1
 -16   0   0 270.810 101.921   1
  16   0   0 298.174 106.669   1
  16   0   2-94.6060 191.232   1
 -16   0  -2-49.6648 200.329   1
   0  16   2 23.6543 50.0329   1
   0 -16  -2 41.7707 43.5661   1
 -16   0  -2 408.179 116.072   1
 -16   0   2 286.797 93.2090   1
  16   0   2 365.686 113.017   1
  16   0  -2 154.201 96.6949   1
   0 -16   2 88.1279 14.0935   1
   0  16  -2 111.732 18.9946   1
   0  16   4 184.122 58.4184   1
   0 -16  -4 57.5511 51.0107   1
 -16   0  -4-139.759 94.1776   1
  16   0   4 194.716 106.650   1
   0 -16   4 96.6967 29.2667   1
 -16   0   4 147.178 77.7822   1
   0  16  -4 55.9075 32.2902   1
  16   0  -4 179.538 81.3390   1
  16   0   4 43.8152 136.305   1
 -16   0  -4 192.035 135.697   1
  -1  16   1 94.5307 51.5269   1
   1 -16  -1 26.5039 49.4897   1
 -16  -1  -1 128.585 101.518   1
 -16  -1   1 198.789 99.8713   1
  16   1   1 130.192 102.701   1
  16   1  -1 318.199 100.781   1
  -1  16   3 96.6896 65.8083   1
   1 -16  -3 26.2499 54.9526   1
 -16  -1  -3-31.9396 97.1137   1
 -16  -1   3 74.0820 81.1667   1
  16   1   3 175.838 100.007   1
  16   1  -3 109.690 90.5266   1
   1 -16   3 14.9267 23.7108   1
  -1  16  -3 98.1812 27.8855   1
  16   1   3 262.346 166.136   1
 -16  -1  -3 292.529 164.412   1
 -16  -1  -5-69.0138 85.9498   1
 -16  -1   5 20.9687 61.0970   1
  -1  16   5-20.2369 57.1202   1
   1 -16  -5-48.3484 53.7205   1
  16   1   5-57.8563 81.3940   1
  16   1  -5-16.6408 72.3828   1
   1 -16   5 48.1009 34.5895   1
  -1  16  -5 39.8945 31.8893   1
  16   1   5 98.4645 97.4546   1
 -16  -1  -5-35.8496 96.9265   1
 -16  -2   0 212.407 94.9912   1
  16   2   0 267.209 99.7846   1
  16   2   2 125.162 189.402   1
 -16  -2  -2-66.3046 185.433   1
  -2  16   2 122.840 64.2230   1
 -16  -2   2 97.5796 91.2773   1
   2 -16  -2 94.7216 62.1046   1
 -16  -2  -2 212.543 103.864   1
  16   2  -2 132.690 91.7025   1
  16   2   2 77.1649 104.657   1
   2 -16   2 216.481 56.6535   1
  -2  16  -2 196.216 69.2302   1
 -16  -2   4 6.23529 68.6590   1
 -16  -2  -4-23.2848 91.9676   1
  16   2  -4-135.117 71.6564   1
  16   2   4-18.3462 91.7309   1
  -2  16   4 157.603 72.1952   1
   2 -16  -4 91.9185 65.6896   1
   2 -16   4-6.12740 28.6188   1
  -2  16  -4 41.2019 32.1156   1
  16   2   4 19.8647 123.225   1
 -16  -2  -4-15.5457 123.329   1
 -16  -3   1 142.638 93.6905   1
 -16  -3  -1 219.471 104.349   1
  16   3  -1 227.604 101.007   1
  16   3   1 335.300 108.185   1
  16   3  -3 121.711 88.4127   1
 -16  -3  -3-4.53959 101.101   1
  16   3   3 184.030 97.5841   1
  -3  16   3 85.6126 70.4107   1
   3 -16  -3 26.1672 71.6990   1
   3 -16   3 50.7983 38.5930   1
  -3  16  -3 123.618 49.7419   1
  16   3   3-30.9991 164.330   1
 -16  -3  -3-13.1274 148.648   1
 -16  -3   3 24.1007 81.4026   1
  16   3  -5 19.5913 63.9848   1
 -16  -3  -5-59.4758 80.8351   1
  16   3   5 98.2121 85.8540   1
  -3  16   5-4.31184 72.6325   1
   3 -16  -5-19.2732 65.2707   1
   3 -16   5 64.5070 31.3848   1
  -3  16  -5-9.83922 32.9430   1
  16   3   5-31.2769 99.4541   1
 -16  -3  -5-14.0758 95.5317   1
 -16  -3   5 9.18913 64.9047   1
 -16  -4   0 364.571 100.637   1
  16   4   0 270.509 103.201   1
  16   4   2-167.393 174.786   1
 -16  -4  -2 67.9001 180.159   1
 -16  -4   2 86.5180 87.7114   1
  16   4  -2 253.638 99.4408   1
 -16  -4  -2 206.892 110.225   1
  16   4   2-61.9492 100.027   1
  -4  16   4 202.507 77.5308   1
   4 -16  -4 89.1364 80.0906   1
   4 -16   4 129.656 44.9702   1
  -4  16  -4 64.6063 49.6780   1
  16   4   4 159.164 126.629   1
 -16  -4  -4 119.294 117.417   1
 -16  -4   4 30.4562 75.2138   1
  16   4  -4 20.7261 74.4088   1
 -16  -4  -4 24.0444 96.2976   1
  16   4   4 56.7705 95.5591   1
 -16  -5   1 56.6510 100.513   1
 -16  -5  -1 70.1404 103.924   1
  16   5  -1 168.340 103.464   1
  16   5   1 332.517 111.898   1
 -16  -5   3 248.222 95.1060   1
  16   5  -3 261.054 99.1481   1
   5 -16   3 161.481 68.0410   1
 -16  -5  -3 143.976 104.816   1
  -5  16  -3 368.601 84.0087   1
  16   5   3 543.473 114.395   1
  16   5   3 497.404 158.828   1
 -16  -5  -3 261.187 147.805   1
  -5  16   5 33.0434 75.9324   1
   5 -16  -5-70.0708 67.9361   1
   5 -16   5-3.63572 39.1579   1
  -5  16  -5 48.0081 47.4231   1
 -16  -5   5-118.598 61.8344   1
  16   5   5 19.9545 87.9909   1
 -16  -5  -5 50.9237 84.4645   1
  16   5  -5 128.126 74.9942   1
 -16  -5  -5 79.6466 90.8383   1
  16   5   5-101.857 75.4536   1
 -16  -6   0 208.863 110.473   1
  16   6   0 88.1046 105.081   1
 -16  -6  -2-17.3282 164.618   1
 -16  -6   2 86.4721 99.8494   1
  16   6  -2 275.771 101.921   1
 -16  -6  -2 255.982 108.306   1
  16   6   2 55.8774 106.183   1
  16   6   2 153.962 169.554   1
 -16  -6   4 82.7576 82.0708   1
  16   6  -4 117.463 87.0246   1
   6 -16   4 63.5915 50.0460   1
  -6  16  -4 31.3686 62.1264   1
 -16  -6  -4 56.8927 96.2059   1
  16   6   4 252.977 116.105   1
  16   6   4 129.599 96.3975   1
 -16  -6  -4-18.6772 111.814   1
 -16  -7   1 133.510 107.915   1
  16   7  -1-136.311 102.006   1
 -16  -7  -1 4.86926 107.124   1
  16   7   1-19.2411 108.204   1
 -16  -7   3 253.479 99.5582   1
  16   7  -3 327.209 102.499   1
 -16  -7  -3 208.414 111.385   1
  16   7   3 503.635 113.625   1
  16   7   3 285.476 140.487   1
 -16  -7  -3 368.758 141.366   1
   7 -16   3 278.799 93.9104   1
  -7  16  -3 339.343 106.580   1
 -16  -8   0 71.4254 103.779   1
  16   8   0-109.056 103.231   1
 -16  -8   2-35.4185 95.0583   1
  16   8  -2 40.1125 101.046   1
 -16  -8  -2 25.5630 111.427   1
  16   8   2-25.3938 102.837   1
  16   8   2 114.569 156.291   1
 -16  -8  -2 4.19121 141.883   1
 -16  -8   4 87.1745 81.1098   1
  16   8  -4 180.215 88.7077   1
 -16  -8  -4 88.4828 96.5803   1
  16   8   4 138.476 97.7726   1
  16   8   4 92.9884 98.6615   1
   8 -16   4 23.9191 70.4722   1
 -16  -8  -4 206.517 99.2519   1
  -8  16  -4 66.2076 82.5368   1
  16   9   1 80.2334 183.633   1
 -16  -9   1 79.0525 97.7637   1
  16   9  -1 224.518 109.246   1
 -16  -9  -1-194.550 99.0109   1
  16   9   1 175.646 112.828   1
  -9  16  -3 3.02262 116.204   1
 -16  -9   3-79.3744 85.3090   1
  16   9  -3 8.72813 89.8616   1
 -16  -9  -3 108.761 105.728   1
  16   9   3 42.2758 109.198   1
  16   9   3-27.4552 115.688   1
 -16  -9  -3 85.6330 117.741   1
   9 -16   3 90.5087 106.248   1
 -16 -10   0-53.4870 103.034   1
  16  10   0 54.4671 103.273   1
 -16 -10   2 157.928 96.4317   1
  16  10  -2 245.238 102.661   1
 -16 -10  -2 112.181 108.430   1
  16  10   2 160.820 115.099   1
  16  10   2 228.048 144.324   1
 -16 -10  -2 16.2517 131.402   1
  16  11   1 157.859 167.495   1
 -16 -11  -1 27.1003 150.617   1
 -16 -11   1 25.5438 103.444   1
  16  11  -1 154.791 105.214   1
 -16 -11  -1-10.7310 107.176   1
  16  11   1 235.971 106.498   1
  11 -16   3 3.37118 116.000   1
 -11  16  -3-104.833 125.874   1
 -16 -11   3-147.894 81.8015   1
  16  11  -3-185.822 88.8320   1
 -16 -11  -3-33.3096 96.3165   1
  16  11   3 33.2234 91.8245   1
  16  11   3 123.859 108.030   1
 -16 -11  -3-7.36226 96.8353   1
 -16 -12   0 98.6640 110.582   1
  16  12   0 38.0737 100.145   1
 -16 -12   2 96.6664 99.5684   1
  16  12  -2 155.187 103.974   1
 -16 -12  -2-23.4399 105.805   1
  16  12   2 286.392 109.898   1
  16  12   2 43.1979 126.755   1
 -16 -12  -2-24.2261 117.925   1
 -11 -17   0-13.5356 95.2505   1
  17 -11   0-79.5115 92.7255   1
 -17  11   0 5.00473 92.4183   1
  11  17   0 215.102 105.807   1
 -17  10  -1 9.81782 95.6922   1
  17 -10   1 106.892 105.796   1
 -17  10   1-13.9511 99.0865   1
  10  17   1 2.09136 78.0836   1
  17 -10  -1-63.6348 97.2859   1
 -10 -17  -1-27.2688 72.6630   1
 -17   9   0 4.57109 97.6117   1
  17  -9   0 19.1346 99.6561   1
   9  17   0-101.984 91.5184   1
  -9 -17   0-47.0413 85.3886   1
 -17   9   2-121.947 86.5586   1
  17  -9  -2-13.7557 95.5229   1
   9  17   2 40.8735 61.0019   1
  -9 -17  -2 26.5640 51.6127   1
 -17   9  -2 20.1111 99.1631   1
  17  -9   2-55.6397 91.8859   1
  17  -8  -1 53.9688 99.6557   1
 -17   8  -1 192.024 106.591   1
   8  17   1 156.466 59.6700   1
  -8 -17  -1 71.6505 55.7380   1
  17  -8   1 165.703 110.600   1
 -17   8   1 134.720 96.5905   1
  17  -8   3 15.4283 163.844   1
 -17   8  -3-75.9797 167.011   1
 -17   8   3 64.6500 81.4164   1
  17  -8  -3 116.880 91.7272   1
 -17   8  -3-10.5270 94.8895   1
   8  17   3 119.428 49.0453   1
  -8 -17  -3 81.2154 44.7240   1
  17  -8   3 10.4527 98.3335   1
 -17   7   0 54.9647 101.184   1
  17  -7   0-98.1783 95.3549   1
   7  17   0-18.6829 67.4082   1
  -7 -17   0 1.42119 66.5384   1
 -17   7  -2 131.619 108.100   1
  17  -7   2 20.2634 103.695   1
   7  17   2-79.3262 45.4672   1
  -7 -17  -2-32.9680 45.6480   1
 -17   7   2-4.13962 83.7185   1
  17  -7  -2-21.5897 92.6096   1
  17  -7  -4-64.7683 74.7515   1
 -17   7  -4-66.0572 88.5908   1
  17  -7   4 38.3093 98.6615   1
   7  17   4-27.9257 40.5988   1
  -7 -17  -4 42.4669 40.7138   1
 -17   7   4 7.50066 69.3557   1
  17  -7   4-51.5903 133.316   1
 -17   7  -4 33.0613 134.254   1
   6  17  -1 244.943 92.7170   1
 -17   6  -1 81.3957 106.848   1
  17  -6   1 251.385 115.283   1
 -17   6   1 192.698 103.452   1
  17  -6  -1 212.425 106.285   1
   6  17   1 187.943 51.3149   1
  -6 -17  -1 70.6291 50.7611   1
  17  -6   3 564.109 178.324   1
 -17   6  -3 57.2085 164.463   1
 -17   6  -3 219.014 112.686   1
  17  -6   3 15.7503 102.478   1
 -17   6   3 35.4747 85.1794   1
   6  17   3 91.8991 42.7516   1
  -6 -17  -3 180.992 41.3431   1
  17  -6  -3 128.780 92.6118   1
 -17   5   0-134.565 109.610   1
  17  -5   0-9.49175 108.638   1
 -17   5  -2 262.361 117.083   1
  17  -5   2-123.833 105.364   1
 -17   5   2 231.737 101.110   1
  17  -5  -2-70.2337 101.816   1
   5  17   2-26.8197 38.2179   1
  -5 -17  -2 19.9372 35.9894   1
  17  -5   4-38.8858 102.732   1
 -17   5   4 116.590 77.5342   1
   5  17   4-20.2426 42.1052   1
  17  -5  -4 43.7653 79.7720   1
  -5 -17  -4-16.2564 38.8871   1
 -17   5  -4 159.447 103.132   1
  17  -5   4-169.247 131.972   1
 -17   5  -4-165.381 136.459   1
  17  -4  -1 27.7934 106.441   1
   4  17   1 39.5923 33.2612   1
  -4 -17  -1 29.5496 32.3860   1
   4  17  -1 0.77183 53.3343   1
 -17   4  -1 268.302 119.968   1
  17  -4   1 90.5098 119.522   1
 -17   4   1-17.8676 108.317   1
  -4 -17   1-67.9151 54.3200   1
  17  -4   3 199.826 172.934   1
 -17   4  -3 681.941 174.857   1
 -17   4   3 296.713 95.2234   1
  17  -4  -3 227.886 98.9705   1
   4  17   3 303.344 48.8030   1
  -4 -17  -3 145.935 39.9105   1
 -17   4  -3 63.4562 108.630   1
  17  -4   3-130.525 102.325   1
   3  17   0-9.92341 25.3237   1
  -3 -17   0 22.2307 25.5176   1
 -17   3   0 35.8591 105.408   1
  17  -3   0-33.0859 105.583   1
   3  17   2 38.3339 38.3794   1
  -3 -17  -2 40.2863 40.1444   1
 -17   3  -2 4.82495 105.819   1
  17  -3   2 223.623 116.225   1
 -17   3   2 70.4829 91.3074   1
  17  -3  -2-36.1101 100.323   1
  -3 -17   4-4.38695 41.3399   1
   3  17  -4 58.8138 41.5961   1
   3  17   4-42.4821 40.6985   1
  -3 -17  -4-36.0984 39.6161   1
 -17   3  -4-95.8065 91.7278   1
  17  -3   4-90.8532 97.6708   1
 -17   3   4 88.6673 81.3234   1
  17  -3   4-9.18432 132.856   1
 -17   3  -4 117.146 138.450   1
  17  -3  -4 16.4084 87.1152   1
   2  17  -1 157.290 13.6808   1
  -2 -17   1 211.180 18.9735   1
   2  17   1 212.194 34.4342   1
  -2 -17  -1 200.843 32.8754   1
 -17   2  -1 430.531 117.219   1
 -17   2   1 392.850 106.879   1
  17  -2   1 157.820 106.861   1
  17  -2  -1 423.411 108.602   1
 -17   2  -3 225.550 175.276   1
  -2 -17   3 46.5119 32.6079   1
   2  17  -3 115.003 31.6529   1
   2  17   3 61.3254 42.0019   1
  -2 -17  -3 62.6229 40.5310   1
 -17   2  -3-29.7071 98.1533   1
  17  -2   3 9.98805 94.3594   1
 -17   2   3 124.740 84.2693   1
  17  -2  -3-4.11771 85.8816   1
  17  -2   3-201.961 158.392   1
   1  17   0 54.5686 29.2083   1
  -1 -17   0 24.1483 23.5522   1
 -17   1   0 21.2245 100.273   1
  17  -1   0 209.059 111.977   1
   1  17  -2 89.6383 8.20697   1
  17  -1   2 192.604 221.900   1
  -1 -17   2 21.4081 8.83480   1
   1  17   2 46.4312 41.3813   1
  -1 -17  -2-19.6412 36.9186   1
 -17   1  -2 32.4268 103.894   1
  17  -1   2 201.506 106.140   1
 -17   1   2-3.83175 91.4817   1
  17  -1  -2 36.9750 98.2571   1
  -1 -17   4 38.3411 27.4729   1
   1  17   4-1.38121 44.7562   1
  -1 -17  -4-69.5229 40.7943   1
   1  17  -4 5.38794 28.2260   1
 -17   1  -4-76.3058 87.3730   1
  17  -1   4 80.2737 98.3148   1
 -17   1   4 21.0609 74.0466   1
  17  -1   4-26.8657 133.505   1
 -17   1  -4 149.604 139.877   1
   0  17   1 202.777 49.3885   1
   0 -17  -1 159.180 40.4906   1
 -17   0  -1 191.978 110.461   1
 -17   0   1 410.487 107.085   1
  17   0   1 207.106 111.290   1
  17   0  -1-29.2828 99.9615   1
   0  17   3 34.0867 50.6092   1
   0 -17  -3 59.3105 48.8349   1
 -17   0  -3 50.1650 102.930   1
 -17   0   3 232.457 86.7163   1
  17   0   3 125.331 101.802   1
   0 -17   3 91.8709 23.0522   1
  17   0  -3 108.746 94.0169   1
   0  17  -3 60.2199 20.7132   1
  17   0   3 18.9803 154.416   1
 -17   0  -3-79.5800 160.258   1
 -17  -1   0 113.095 101.398   1
  17   1   0-96.7066 97.6016   1
  17   1   2 170.330 216.410   1
 -17  -1  -2 174.049 192.563   1
  -1  17   2 65.9639 57.6583   1
   1 -17  -2 190.866 56.6223   1
 -17  -1  -2-82.7427 98.9117   1
 -17  -1   2 37.9594 86.3941   1
  17   1   2 23.5429 103.589   1
  17   1  -2-77.5164 91.8637   1
   1 -17   2 84.6190 35.5491   1
  -1  17  -2 85.8427 51.1670   1
  -1  17   4 26.0585 57.1656   1
   1 -17  -4 9.47636 53.2094   1
 -17  -1  -4-70.3463 86.7403   1
 -17  -1   4 20.4950 71.1609   1
  17   1   4 135.601 98.9267   1
  17   1  -4-82.6756 74.9715   1
   1 -17   4-5.30096 24.1201   1
  -1  17  -4 4.96652 26.1775   1
  17   1   4 115.878 131.933   1
 -17  -1  -4 96.4069 129.921   1
 -17  -2   1 15.7515 91.5926   1
 -17  -2  -1-108.158 98.5602   1
  17   2  -1 69.5156 96.8533   1
 -17  -2   3-109.494 71.6062   1
 -17  -2  -3 293.197 103.066   1
  -2  17   3 1.61221 68.3052   1
   2 -17  -3 155.258 62.5187   1
  17   2  -3-56.8010 82.7035   1
  17   2   3 177.930 99.2176   1
   2 -17   3 31.7711 34.7062   1
  -2  17  -3 55.1014 36.4757   1
  17   2   3-9.57033 165.694   1
 -17  -2  -3 155.436 149.402   1
 -17  -3   0-12.5662 93.1934   1
  17   3   0-117.344 93.6165   1
 -17  -3   2 304.240 91.1927   1
   3 -17   2-4.59209 73.6615   1
 -17  -3  -2 174.415 99.9012   1
  17   3   2 190.583 200.025   1
  17   3  -2 105.179 89.6816   1
 -17  -3  -2-30.2244 190.691   1
  17   3   2 22.4084 102.100   1
  17   3  -4 21.5671 73.7534   1
 -17  -3  -4-58.4608 86.1898   1
  17   3   4 57.5942 89.7907   1
  -3  17   4-90.9694 67.4705   1
   3 -17  -4 33.5280 69.8963   1
   3 -17   4-21.7058 30.9274   1
  -3  17  -4-58.3759 39.4248   1
  17   3   4 179.666 130.595   1
 -17  -3  -4 241.668 125.347   1
 -17  -3   4 13.7004 65.7941   1
 -17  -4   1 48.7059 95.7917   1
 -17  -4  -1 22.2678 101.849   1
  17   4  -1 194.350 104.521   1
  17   4   1 149.583 101.862   1
  17   4   3 174.101 100.051   1
   4 -17   3 20.8916 53.1327   1
  -4  17  -3 226.453 66.7318   1
 -17  -4   3 190.211 85.3947   1
  17   4   3 28.5923 159.267   1
  17   4  -3 257.002 89.0518   1
 -17  -4  -3 105.053 151.418   1
 -17  -4  -3 48.7851 100.218   1
 -17  -5   0 155.459 106.137   1
  17   5   0 103.938 97.1290   1
  17   5   2-179.287 170.785   1
 -17  -5  -2 265.216 177.175   1
 -17  -5   2 32.8427 93.3457   1
  17   5  -2-29.5382 94.1674   1
 -17  -5  -2-29.1393 96.5219   1
  17   5   2 55.6345 101.044   1
   5 -17   4 92.7045 42.1481   1
  -5  17  -4 200.569 51.8267   1
 -17  -5   4 105.419 80.9247   1
  17   5  -4 186.519 82.3389   1
  17   5   4-62.8095 114.137   1
 -17  -5  -4 72.9240 110.431   1
 -17  -5  -4-5.02933 90.3881   1
  17   5   4-4.95475 89.7344   1
 -17  -6   1 108.194 97.7326   1
 -17  -6  -1 52.8379 104.358   1
  17   6  -1-54.2724 96.0474   1
  17   6   1 33.3995 106.584   1
 -17  -6   3 188.235 96.1178   1
  17   6  -3 12.5271 88.4812   1
 -17  -6  -3 77.0469 101.826   1
  17   6   3 120.196 100.289   1
   6 -17   3-75.0610 75.4853   1
  17   6   3-235.312 137.106   1
 -17  -6  -3-18.0513 142.422   1
  -6  17  -3 41.0579 86.8062   1
 -17  -7   0 82.1032 105.480   1
  17   7   0-9.60965 101.016   1
  17   7   2 194.244 168.080   1
 -17  -7  -2-208.018 146.253   1
 -17  -7   2 62.7716 95.8503   1
  17   7  -2 191.763 101.992   1
 -17  -7  -2-20.5717 100.254   1
  17   7   2 113.414 108.504   1
 -17  -7   4-20.3302 72.5077   1
  17   7  -4 55.7453 83.2598   1
 -17  -7  -4 55.8725 93.4925   1
   7 -17   4 8.55580 56.2865   1
  17   7   4 16.0201 86.7653   1
  -7  17  -4 44.1452 71.2838   1
  17   7   4 126.618 110.808   1
 -17  -7  -4-8.02032 105.795   1
 -17  -8   1 159.506 104.005   1
  17   8  -1 116.758 102.971   1
 -17  -8  -1 165.908 111.077   1
  17   8   1 322.461 115.129   1
  -8  17  -3-49.0227 105.550   1
 -17  -8   3 31.4964 88.5152   1
  17   8  -3 32.0834 91.6670   1
 -17  -8  -3-72.8424 97.8567   1
  17   8   3 92.5714 94.1594   1
  17   8   3 124.672 131.483   1
 -17  -8  -3 334.411 127.953   1
   8 -17   3 221.724 95.3186   1
 -17  -9   0-57.1415 102.718   1
  17   9   0-41.1330 98.9011   1
 -17  -9  -2 327.088 143.661   1
 -17  -9   2 37.8651 92.2658   1
  17   9  -2-29.3494 100.842   1
 -17  -9  -2 170.905 112.849   1
  17   9   2-81.0629 91.3932   1
  17   9   2 160.908 145.791   1
  17  10   1 53.4843 172.150   1
 -17 -10   1 118.751 96.9594   1
  17  10  -1-15.2523 94.5694   1
 -17 -10  -1 173.738 107.905   1
  17  10   1 120.333 102.620   1
 -17 -11   0 46.4627 95.4718   1
  17  11   0 157.798 98.1225   1
 -18  10   0-69.3839 86.2685   1
  18 -10   0-46.7237 87.9499   1
  10  18   0 22.3448 90.4758   1
 -10 -18   0-16.1078 81.3239   1
 -18   9   1-194.140 82.1693   1
  18  -9  -1 43.9668 90.8699   1
   9  18   1-31.1929 61.5814   1
 -18   9  -1 101.335 97.0647   1
  -9 -18  -1 10.2092 57.7267   1
  18  -9   1-5.15533 104.133   1
 -18   8   0 24.2237 95.5533   1
  18  -8   0 4.97278 95.3945   1
   8  18   0 28.9325 69.4455   1
  -8 -18   0 3.48489 69.6760   1
 -18   8  -2 42.3556 103.072   1
  18  -8   2 74.5215 99.0129   1
   8  18   2 171.978 55.2315   1
  -8 -18  -2 48.1707 52.9391   1
 -18   8   2 101.251 83.0606   1
  18  -8  -2 179.373 91.2936   1
   7  18  -1-62.9914 91.7408   1
 -18   7  -1 10.1961 101.578   1
  18  -7   1 30.9838 103.666   1
 -18   7   1-59.9389 90.4681   1
  18  -7  -1 138.522 95.4132   1
   7  18   1-142.048 55.9499   1
  -7 -18  -1 24.3672 45.9033   1
  18  -7   3 54.6046 164.359   1
 -18   7  -3-160.391 159.570   1
 -18   7  -3-16.5826 95.7396   1
  18  -7   3-33.4219 95.6734   1
   7  18   3-72.6816 38.0257   1
  -7 -18  -3-28.5550 37.3937   1
 -18   7   3 8.40099 78.6963   1
  18  -7  -3-26.5311 78.7288   1
 -18   6   0 19.3160 98.1368   1
  18  -6   0-100.612 102.358   1
   6  18   0 93.1997 47.8967   1
 -18   6  -2 198.649 106.027   1
  18  -6   2 117.634 112.922   1
 -18   6   2 22.1717 90.2255   1
  18  -6  -2-18.4966 92.2513   1
   6  18   2 25.4732 38.5035   1
  -6 -18  -2 25.1784 36.9277   1
  -5 -18   1-16.0266 64.1062   1
 -18   5  -1 67.3043 106.228   1
  18  -5   1 199.891 113.676   1
 -18   5   1 51.5913 100.810   1
  18  -5  -1-184.305 97.8479   1
   5  18   1 86.2180 37.0306   1
  -5 -18  -1 22.2979 34.6266   1
   5  18  -1-35.2995 63.3375   1
  18  -5   3 45.2262 98.7302   1
  18  -5   3 5.33056 167.976   1
 -18   5  -3-54.9085 168.346   1
 -18   5   3 16.7853 83.1890   1
  18  -5  -3 62.9547 89.8228   1
   5  18   3-13.7710 35.7598   1
  -5 -18  -3 7.77312 34.7625   1
 -18   5  -3 188.548 106.432   1
 -18   4   0 240.390 117.664   1
  18  -4   0 251.518 114.548   1
  18  -4  -2-90.0639 96.5653   1
   4  18   2 52.4646 35.3379   1
  -4 -18  -2 60.3539 32.9784   1
 -18   4  -2-15.9363 110.282   1
  18  -4   2 171.722 117.378   1
 -18   4   2-31.6343 93.9296   1
   3  18   1 248.516 35.9551   1
  -3 -18  -1 153.410 30.2116   1
   3  18  -1 224.948 26.5245   1
 -18   3  -1 92.2339 106.133   1
 -18   3   1 9.05021 103.584   1
  -3 -18   1 213.193 32.8493   1
  18  -3   1-45.6117 104.969   1
  18  -3  -1 343.041 112.379   1
  18  -3   3-171.990 156.007   1
 -18   3  -3 163.898 168.523   1
   3  18   3 69.0136 38.9382   1
  -3 -18  -3 18.8831 38.5691   1
 -18   3  -3-85.4273 94.4602   1
  18  -3   3 32.6361 102.196   1
 -18   3   3 104.999 85.9710   1
  18  -3  -3 198.845 97.1104   1
   2  18   0 196.568 25.7572   1
  -2 -18   0 170.683 25.4297   1
 -18   2   0 401.567 109.228   1
  18  -2   0 431.394 115.149   1
   2  18   2 20.5536 34.5527   1
  -2 -18  -2-15.7988 33.5488   1
 -18   2  -2-79.5941 91.4575   1
  18  -2   2 274.815 110.095   1
 -18   2   2-8.36082 89.5623   1
  18  -2  -2-58.0804 95.1951   1
  -2 -18   4 146.118 32.6789   1
   2  18  -4 49.0799 31.5336   1
   2  18   4 27.4719 40.1175   1
  -2 -18  -4 71.6271 40.8130   1
 -18   2  -4 42.6936 91.3496   1
  18  -2   4 5.32870 89.1663   1
 -18   2   4 107.325 73.8296   1
  18  -2  -4-46.4504 80.7863   1
  18  -2   4-24.6383 140.935   1
 -18   2  -4 240.063 145.124   1
   1  18  -1 239.579 18.1525   1
  -1 -18   1 254.355 12.7704   1
   1  18   1 339.884 39.5860   1
  -1 -18  -1 285.453 34.3660   1
 -18   1  -1 265.777 109.252   1
 -18   1   1 89.9742 94.0637   1
  18  -1   1 449.570 112.367   1
  18  -1  -1 122.843 104.446   1
  18  -1   3 46.3258 169.705   1
 -18   1  -3 86.7916 162.171   1
  -1 -18   3-48.7369 18.4536   1
   1  18   3 105.932 43.1125   1
  -1 -18  -3-2.23644 38.6717   1
   1  18  -3 3.30948 19.4838   1
 -18   1  -3 5.10661 97.0256   1
  18  -1   3 81.7518 99.4711   1
 -18   1   3-100.828 78.8103   1
  18  -1  -3 37.8885 89.5023   1
   0  18   0 75.8778 38.9974   1
   0 -18   0 99.7662 34.5442   1
 -18   0   0 212.009 107.101   1
  18   0   0-46.0203 98.9169   1
  18   0   2-128.749 211.895   1
   0  18   2 142.655 48.4473   1
   0 -18  -2 88.1981 43.1084   1
 -18   0  -2 196.790 109.392   1
 -18   0   2-4.19059 91.7156   1
  18   0   2-44.2538 97.1047   1
  18   0  -2 85.6797 94.4422   1
   0 -18   2 19.2923 12.9762   1
   0  18  -2 61.7866 25.6274   1
   0  18   4 141.206 51.7213   1
   0 -18  -4 137.022 48.2151   1
 -18   0  -4-55.0527 91.7912   1
 -18   0   4 91.9915 72.6675   1
  18   0   4 198.824 90.9263   1
   0 -18   4 65.1618 23.9252   1
   0  18  -4 31.0893 26.6177   1
  18   0  -4 39.8439 74.2210   1
  18   0   4-144.769 127.583   1
 -18   0  -4 33.8898 128.457   1
  -1  18   1 109.001 51.0957   1
   1 -18  -1 0.95785 49.0564   1
 -18  -1  -1 4.63284 96.7365   1
 -18  -1   1 59.2209 93.2535   1
  18   1   1 19.2436 102.281   1
  18   1  -1 215.981 102.705   1
 -18  -1  -3 29.9120 161.235   1
  -1  18   3 56.5570 59.2913   1
   1 -18  -3-2.73489 51.9628   1
 -18  -1  -3-141.476 88.9621   1
 -18  -1   3-30.7288 77.2052   1
  18   1   3-15.3615 96.6133   1
  18   1  -3 12.5508 80.1461   1
   1 -18   3-1.64535 21.3143   1
  -1  18  -3 9.05794 29.3825   1
  18   1   3-86.3942 153.221   1
 -18  -2   0 170.343 98.9277   1
  18   2   0 117.421 99.2533   1
  18   2   2-198.314 192.481   1
 -18  -2  -2 117.145 197.382   1
  -2  18   2 117.446 60.6487   1
   2 -18  -2-57.5828 57.2862   1
 -18  -2   2-127.432 79.8440   1
 -18  -2  -2-52.4222 93.8725   1
  18   2  -2 193.990 93.2557   1
  18   2   2 28.8687 96.5892   1
   2 -18   2-45.8421 56.7133   1
 -18  -2   4-36.0703 67.4814   1
 -18  -2  -4 82.8802 91.6438   1
  -2  18   4 46.4412 62.6939   1
  18   2  -4-31.3006 73.6145   1
  18   2   4 168.512 89.1799   1
   2 -18  -4 147.905 60.6163   1
   2 -18   4 17.1176 25.0354   1
  -2  18  -4 38.5618 27.9054   1
  18   2   4 9.41232 129.655   1
 -18  -2  -4 56.3952 134.330   1
 -18  -3   1 181.797 92.1114   1
 -18  -3  -1 117.397 93.4123   1
  18   3  -1 240.478 100.983   1
  18   3   1 124.499 99.3256   1
 -18  -3   3-123.233 72.6612   1
 -18  -3  -3-44.1913 86.7305   1
  18   3  -3 35.9911 83.0215   1
  18   3   3 171.489 97.5027   1
  -3  18   3 125.936 68.0419   1
   3 -18  -3 45.6615 65.4767   1
   3 -18   3 90.7133 38.2140   1
  -3  18  -3 97.8304 52.5783   1
  18   3   3 15.3776 157.907   1
 -18  -3  -3 121.794 141.617   1
  18   4   0 232.126 102.976   1
 -18  -4   0 334.701 104.519   1
  18   4   2 130.841 100.137   1
  18   4   2 384.159 186.511   1
 -18  -4  -2 106.714 184.063   1
 -18  -4   2 291.770 92.8950   1
 -18  -4  -2 152.722 102.869   1
  18   4  -2 78.0307 89.6840   1
 -18  -5   1 301.307 104.116   1
 -18  -5  -1-70.1703 86.1315   1
  18   5  -1 133.220 98.1978   1
  18   5   1 180.960 101.691   1
 -18  -5   3 110.385 80.0106   1
   5 -18   3 2.96815 61.7632   1
  18   5  -3 78.4583 78.0224   1
 -18  -5  -3 66.0415 94.7682   1
  -5  18  -3 167.556 78.8900   1
  18   5   3 25.3138 92.3866   1
  18   5   3 25.5250 152.895   1
 -18  -5  -3 53.5655 143.715   1
 -18  -6   0 14.5910 95.4323   1
  18   6   0 48.8844 99.3448   1
  18   6   2 217.778 167.296   1
 -18  -6  -2 209.739 161.201   1
 -18  -6   2 35.5005 87.5225   1
  18   6  -2 100.216 93.5770   1
 -18  -6  -2 72.7396 101.016   1
  18   6   2 10.2450 93.8973   1
 -18  -7   1-9.78979 98.5079   1
 -18  -7  -1-151.019 90.7966   1
  18   7  -1 113.312 102.397   1
  18   7   1 51.2411 98.1639   1
  -7  18  -3 17.0536 95.0444   1
 -18  -7   3 40.9461 82.0185   1
  18   7  -3 51.6058 85.2241   1
 -18  -7  -3 27.4450 96.0182   1
  18   7   3 98.2297 100.330   1
  18   7   3 183.181 138.889   1
 -18  -7  -3-23.4596 124.844   1
   7 -18   3-64.8182 76.9386   1
 -18  -8   0-15.6375 98.6252   1
  18   8   0-166.669 89.7600   1
  18   8   2 15.5581 156.786   1
 -18  -8  -2-73.6856 143.891   1
 -18  -8   2 43.1518 92.2267   1
  18   8  -2 183.236 98.0512   1
 -18  -8  -2-39.7136 101.012   1
  18   8   2 77.9467 100.217   1
 -18  -9   1 94.8072 97.4051   1
  18   9  -1 221.239 103.358   1
 -18  -9  -1 50.2676 97.5429   1
  18   9   1 11.0545 99.7970   1
 -18 -10   0-27.5134 93.8686   1
  18  10   0-89.5250 91.5993   1
 -19   7   0-51.3901 89.3065   1
  19  -7   0 31.5960 93.3138   1
   7  19   0 14.1795 55.7726   1
  -7 -19   0 28.4867 54.8170   1
  -6 -19   1 77.4004 71.2349   1
 -19   6  -1 232.256 106.256   1
  19  -6   1 364.990 110.709   1
 -19   6   1 19.4995 94.2757   1
  19  -6  -1 236.265 99.9909   1
   6  19   1 297.543 43.0543   1
  -6 -19  -1 135.763 41.3883   1
   6  19  -1 197.887 70.4396   1
 -19   5   0-151.256 98.8238   1
  19  -5   0 118.037 107.172   1
   5  19   0 10.3815 41.5710   1
  -5 -19   0 11.7801 33.2213   1
  19  -5   2 74.8131 106.581   1
 -19   5   2 4.74139 89.0826   1
  19  -5  -2 9.91567 90.8786   1
   5  19   2 47.1408 33.6720   1
  -5 -19  -2-64.6235 30.7139   1
 -19   5  -2 17.2136 100.372   1
   4  19   1 23.9049 28.8950   1
  -4 -19  -1 13.5572 28.8077   1
   4  19  -1-0.60886 38.6473   1
 -19   4  -1 85.4682 98.7865   1
  -4 -19   1 0.72204 43.4308   1
 -19   4   1 106.102 101.930   1
  19  -4   1 33.8694 107.550   1
  19  -4  -1-10.4837 101.237   1
  19  -4   3 68.0724 156.488   1
  19  -4  -3-4.85067 84.0160   1
 -19   4  -3-174.034 155.336   1
   4  19   3-16.8624 37.2565   1
 -19   4  -3-51.2352 85.0117   1
  19  -4   3-81.3172 92.9339   1
 -19   4   3-18.2970 79.8859   1
   3  19   0-47.1988 22.3839   1
  -3 -19   0 32.9043 23.9132   1
 -19   3   0 78.2177 96.2944   1
  19  -3   0-5.17082 103.416   1
   3  19   2-19.4907 33.3352   1
  -3 -19  -2 28.6126 34.8271   1
 -19   3  -2 171.558 99.5794   1
  19  -3   2-60.9259 94.8077   1
 -19   3   2 100.562 88.6353   1
  19  -3  -2 118.553 100.022   1
   2  19   1 56.9774 29.8877   1
  -2 -19  -1-49.7642 27.3449   1
   2  19  -1 16.9567 12.0596   1
  -2 -19   1 4.00989 12.5481   1
 -19   2  -1 70.0384 97.1357   1
 -19   2   1 167.568 101.446   1
  19  -2   1 77.8303 106.336   1
  19  -2  -1-49.2918 94.9427   1
  19  -2   3 38.8690 157.153   1
 -19   2  -3-44.7659 169.450   1
  -2 -19   3-10.4461 25.8820   1
   2  19  -3-48.6928 23.2531   1
   2  19   3 13.8439 37.4894   1
  -2 -19  -3 39.5976 35.6692   1
 -19   2  -3-27.3378 87.6515   1
  19  -2   3 27.1135 86.9324   1
 -19   2   3-25.3642 77.9488   1
  19  -2  -3-22.8621 84.0628   1
   1  19   0 175.541 30.5559   1
  -1 -19   0 52.8884 23.6902   1
 -19   1   0 14.0889 92.2677   1
  19  -1   0 190.424 103.807   1
  -1 -19   2 8.43109 3.91854   1
   1  19   2 24.6381 39.7888   1
  -1 -19  -2 4.49958 33.8278   1
 -19   1  -2-25.6536 94.6057   1
 -19   1   2-60.5622 84.7694   1
  19  -1   2-26.0323 87.5861   1
  19  -1  -2 88.4113 93.6443   1
   1  19  -2-0.29236 6.34264   1
   0  19   1 71.3610 45.2237   1
 -19   0  -1-10.1568 101.059   1
 -19   0   1-23.2424 84.4440   1
  19   0   1 170.596 101.845   1
  19   0  -1 4.70431 90.9770   1
  19   0   3-38.4165 153.273   1
 -19   0  -3 113.619 154.553   1
   0  19   3-13.3585 46.2945   1
   0 -19  -3 51.5146 42.3236   1
 -19   0  -3 66.3396 92.6712   1
 -19   0   3-16.4575 73.6002   1
  19   0   3-42.6316 88.0487   1
  19   0  -3 57.3767 80.5405   1
   0 -19   3-17.2726 15.6698   1
   0  19  -3 36.4781 18.3241   1
 -19  -1   0-79.3897 86.7410   1
  19   1   0-93.4025 94.4318   1
  19   1   2 31.0066 210.389   1
  -1  19   2 115.776 56.4066   1
   1 -19  -2 81.4186 49.4813   1
 -19  -1  -2 96.5866 100.520   1
 -19  -1   2-21.3583 80.9363   1
  19   1   2 41.7846 97.4353   1
  19   1  -2-4.60524 89.6544   1
   1 -19   2 121.200 38.4270   1
 -19  -2   1-92.5862 82.0096   1
 -19  -2  -1 28.8181 95.9402   1
  19   2  -1-55.4482 86.9376   1
  19   2   1 186.766 101.085   1
 -19  -2  -3 37.0149 160.214   1
 -19  -2   3 12.0781 68.7970   1
  -2  19   3 23.5440 61.0070   1
 -19  -2  -3 26.0565 91.3093   1
   2 -19  -3 36.3311 55.8702   1
  19   2  -3 151.257 81.1962   1
  19   2   3-41.6533 90.7813   1
   2 -19   3-37.2627 26.0650   1
  -2  19  -3-8.66482 35.4623   1
  19   2   3 162.618 157.290   1
 -19  -3   0 4.55744 86.1103   1
  19   3   0-127.338 87.2181   1
 -19  -3   2-87.6932 78.3462   1
  19   3   2-180.275 180.975   1
 -19  -3  -2 29.6944 92.0579   1
 -19  -3  -2-47.0318 179.670   1
  19   3  -2-22.1240 84.1877   1
  19   3   2 60.0389 88.5164   1
  19   4  -1-74.5461 89.8621   1
  19   4   1-64.4081 89.8659   1
 -19  -4   1-54.8534 81.3864   1
 -19  -4  -1-14.9198 90.7534   1
  19   4   3-94.4223 83.9310   1
   4 -19   3-2.39032 48.2378   1
  -4  19  -3-10.3495 63.5241   1
 -19  -4   3 95.6423 77.1261   1
  19   4   3 5.26873 142.937   1
 -19  -4  -3 96.7805 133.218   1
 -19  -4  -3-5.38517 92.1792   1
  19   4  -3 148.175 81.0649   1
 -19  -5   0-9.45666 88.2058   1
  19   5   0 53.6112 95.3811   1
  19   5   2 128.159 178.128   1
 -19  -5  -2 168.939 169.875   1
 -19  -5   2-54.6038 80.2457   1
 -19  -5  -2 76.9414 97.7287   1
  19   5  -2-86.7952 83.2360   1
  19   5   2 284.538 97.1998   1
 -19  -6   1 111.062 92.8837   1
 -19  -6  -1 231.104 104.256   1
  19   6  -1 14.7572 91.8956   1
  19   6   1-15.7173 91.3468   1
 -19  -7   0 179.156 98.0143   1
  19   7   0-62.9331 88.3806   1
   4  20   0 370.588 30.1463   1
  -4 -20   0 302.710 29.9305   1
 -20   4   0 215.059 98.6988   1
  20  -4   0 345.285 116.667   1
   3  20   1 97.0028 31.0506   1
  -3 -20  -1-32.5095 25.3506   1
   3  20  -1 49.1865 19.2540   1
 -20   3  -1-32.3285 91.5973   1
  -3 -20   1 24.5525 19.8879   1
 -20   3   1 29.5594 85.0458   1
  20  -3   1 78.9942 101.407   1
  20  -3  -1 52.7726 93.2150   1
   2  20   0 79.4693 23.2928   1
 -20   2   0 15.1039 91.5973   1
  20  -2   0 68.7955 95.1082   1
   2  20   2-33.6058 30.8760   1
  -2 -20  -2 34.9774 30.6390   1
 -20   2  -2-148.202 81.2294   1
 -20   2   2 56.3526 81.3379   1
  20  -2   2-61.9607 86.5325   1
  20  -2  -2 80.5739 82.7478   1
   1  20  -1 92.0252 18.5406   1
   1  20   1 107.933 35.7142   1
  -1 -20   1 43.5139 12.1356   1
  -1 -20  -1 75.2648 28.6870   1
 -20   1  -1 118.644 91.4077   1
 -20   1   1 33.1252 86.6130   1
  20  -1   1 106.147 94.3452   1
  20  -1  -1-109.682 81.3116   1
   0  20   0 56.2408 36.4540   1
   0 -20   0 17.4865 31.2564   1
 -20   0   0-30.6780 89.4410   1
  20   0   0 61.4522 96.6231   1
   0  20   2-60.3943 42.9971   1
   0 -20  -2-16.8788 34.7966   1
 -20   0  -2-49.9948 86.2364   1
 -20   0   2 135.985 82.8266   1
  20   0   2-135.748 85.6828   1
  20   0  -2-38.4686 80.8928   1
   0 -20   2 33.7635 16.6427   1
  -1  20   1 0.99660 45.2987   1
   1 -20  -1 47.7732 43.5653   1
 -20  -1  -1 127.901 95.0262   1
 -20  -1   1-18.8309 84.8695   1
  20   1   1 159.869 97.2447   1
  20   1  -1-40.1850 86.2750   1
 -20  -2   0 72.6074 90.8157   1
  20   2   0 20.0824 89.5300   1
  20   2   2-72.0514 191.976   1
  -2  20   2 83.5538 54.7551   1
   2 -20  -2-110.304 49.3059   1
 -20  -2   2 31.1466 77.3244   1
 -20  -2  -2 5.24410 83.7415   1
  20   2   2 10.6210 83.2921   1
  20   2  -2 127.623 84.4227   1
 -20  -3   1-18.3945 80.3116   1
 -20  -3  -1 84.7909 88.8035   1
  20   3  -1-28.9382 81.8496   1
  20   3   1 71.5297 87.3071   1
  20   4   0 268.437 94.2117   1
 -20  -4   0 260.959 97.1818   1
   0   0   0    0.00    0.00   0

TITL 13 in I4(1)/a
REM I4(1)/a (#88 in standard setting)
CELL 0.02510  20.666096  20.666096   8.792674  90.0000  90.0000  90.0000
ZERR    1.00   0.317992   0.317992   0.247358   0.0000   0.0000   0.0000
LATT  2
SYMM -x+1/2,-y, z+1/2
SYMM -y+3/4, x+1/4, z+1/4
SYMM  y+3/4,-x+3/4, z+3/4
REM SFAC C H N
SFAC C 0.731 36.995 1.195 11.297 0.456 2.814 0.125 0.346 0 0 0 0 0.77 12.011
SFAC H 0.375 15.495 0.141 4.126 0.022 0.025 -0.101 46.884 0 0 0 0 0.32 1.008
SFAC N 0.572 28.846 1.043 9.054 0.465 2.421 0.131 0.317 0 0 0 0 0.75 14.007
UNIT 164.00 128.00 16.00
TREF
HKLF 4
END
;
_shelx_hkl_checksum                6920
_shelx_fab_file
;
0 0 4 0.4184 -0.0000
0 0 8 0.3121 0.0000
0 1 1 1.5641 0.0000
0 1 3 1.4823 0.0000
0 1 5 1.2315 0.0000
0 1 7 -0.2694 0.0000
0 2 0 20.0777 0.0000
0 2 2 -0.7920 0.0000
0 2 4 -0.2395 -0.0000
0 2 6 0.6205 0.0000
0 2 8 -0.2099 0.0000
0 3 1 1.1037 0.0000
0 3 3 1.4918 -0.0000
0 3 5 1.1850 0.0000
0 3 7 -0.0042 -0.0000
0 4 0 7.2579 -0.0000
0 4 2 -1.3798 0.0000
0 4 4 -1.0962 -0.0000
0 4 6 1.4266 -0.0000
0 4 8 -0.8338 -0.0000
0 5 1 -2.1602 0.0000
0 5 3 -0.2071 0.0000
0 5 5 -1.1949 0.0000
0 5 7 0.8247 -0.0000
0 6 0 1.5434 -0.0000
0 6 2 -2.5532 0.0000
0 6 4 -1.1202 -0.0000
0 6 6 1.1699 0.0000
0 6 8 -0.4275 -0.0000
0 7 1 -0.5825 -0.0000
0 7 3 0.8896 0.0000
0 7 5 -1.4563 -0.0000
0 7 7 0.3630 -0.0000
0 8 0 3.3647 -0.0000
0 8 2 -6.8389 -0.0000
0 8 4 -1.1018 -0.0000
0 8 6 0.4772 0.0000
0 8 8 0.1215 -0.0000
0 9 1 4.9955 -0.0000
0 9 3 1.4344 0.0000
0 9 5 0.2873 -0.0000
0 9 7 -0.8326 -0.0000
0 10 0 6.8592 -0.0000
0 10 2 -9.5062 -0.0000
0 10 4 -1.5186 -0.0000
0 10 6 0.4182 0.0000
0 11 1 6.8321 -0.0000
0 11 3 -0.2967 0.0000
0 11 5 1.0785 0.0000
0 11 7 -0.6162 -0.0000
0 12 0 6.3240 0.0000
0 12 2 -6.4014 -0.0000
0 12 4 -1.7476 -0.0000
0 12 6 0.5124 0.0000
0 13 1 3.1202 0.0000
0 13 3 -0.3210 0.0000
0 13 5 0.4596 0.0000
0 14 0 1.0247 -0.0000
0 14 2 -1.9399 0.0000
0 14 4 -1.3678 0.0000
0 14 6 -0.0670 0.0000
0 15 1 -1.2031 -0.0000
0 15 3 0.9581 -0.0000
0 15 5 -0.2197 -0.0000
0 16 0 -2.4246 0.0000
0 16 2 -0.2393 0.0000
0 16 4 -0.4446 0.0000
0 17 1 -2.3452 0.0000
0 17 3 0.5082 -0.0000
0 18 0 -0.7310 0.0000
0 18 2 -0.4567 0.0000
0 18 4 0.4324 -0.0000
0 19 1 -1.0925 0.0000
0 19 3 -0.4685 -0.0000
0 20 0 1.3665 0.0000
0 20 2 -0.9151 0.0000
1 1 2 -0.1489 0.0000
1 1 4 -4.4915 0.0000
1 1 6 -0.7326 0.0000
1 1 8 1.2921 -0.0000
1 2 1 -4.1214 0.0000
1 2 3 1.2745 0.0000
1 2 5 0.3652 -0.0000
1 2 7 2.0200 0.0000
1 3 2 0.7499 0.0000
1 3 4 -1.3216 0.0000
1 3 6 -1.5745 0.0000
1 3 8 0.9643 -0.0000
1 4 1 -3.1360 0.0000
1 4 3 -1.6391 -0.0000
1 4 5 0.3564 -0.0000
1 4 7 2.4089 -0.0000
1 5 2 -0.7551 0.0000
1 5 4 0.5050 0.0000
1 5 6 -1.9833 0.0000
1 5 8 1.5515 -0.0000
1 6 1 -1.3393 0.0000
1 6 3 -3.9191 -0.0000
1 6 5 0.1986 -0.0000
1 6 7 0.7403 -0.0000
1 7 2 -2.1122 0.0000
1 7 4 0.2321 0.0000
1 7 6 -0.9391 0.0000
1 7 8 1.0589 -0.0000
1 8 1 -2.7919 -0.0000
1 8 3 -2.6883 -0.0000
1 8 5 0.2513 -0.0000
1 8 7 -0.3550 -0.0000
1 9 2 -1.2120 0.0000
1 9 4 -0.1548 0.0000
1 9 6 0.3735 -0.0000
1 10 1 -4.9923 0.0000
1 10 3 0.1298 0.0000
1 10 5 -0.4728 -0.0000
1 10 7 0.5929 -0.0000
1 11 2 -1.0706 0.0000
1 11 4 -0.0600 0.0000
1 11 6 -0.4241 -0.0000
1 12 1 -2.7516 0.0000
1 12 3 1.4016 0.0000
1 12 5 -0.3029 -0.0000
1 12 7 1.0233 -0.0000
1 13 2 -1.5362 0.0000
1 13 4 -0.1833 0.0000
1 13 6 -1.0366 -0.0000
1 14 1 0.6192 0.0000
1 14 3 0.5034 -0.0000
1 14 5 0.7687 -0.0000
1 15 2 -0.4288 0.0000
1 15 4 -0.8189 0.0000
1 15 6 0.1385 0.0000
1 16 1 0.6300 0.0000
1 16 3 -0.8161 -0.0000
1 16 5 0.5015 0.0000
1 17 2 0.9188 -0.0000
1 17 4 -0.9710 0.0000
1 18 1 0.1578 0.0000
1 18 3 -1.0594 0.0000
1 19 2 1.2696 0.0000
1 20 1 0.7711 0.0000
2 1 1 2.8970 -0.0000
2 1 3 -1.5196 0.0000
2 1 5 -1.7174 -0.0000
2 1 7 3.2442 0.0000
2 2 0 -13.8531 0.0000
2 2 2 -0.1847 -0.0000
2 2 4 0.6484 -0.0000
2 2 6 -0.4254 -0.0000
2 2 8 0.5388 -0.0000
2 3 1 1.7964 -0.0000
2 3 3 0.5597 0.0000
2 3 5 -1.4495 -0.0000
2 3 7 1.8856 -0.0000
2 4 0 -1.4270 0.0000
2 4 2 2.3395 -0.0000
2 4 4 0.5523 0.0000
2 4 6 -0.5927 0.0000
2 4 8 0.1707 -0.0000
2 5 1 0.3670 0.0000
2 5 3 1.0207 -0.0000
2 5 5 0.6277 -0.0000
2 5 7 -0.2074 -0.0000
2 6 0 3.1616 -0.0000
2 6 2 5.8637 -0.0000
2 6 4 -0.5064 0.0000
2 6 6 0.9205 0.0000
2 6 8 -0.5136 0.0000
2 7 1 -4.7202 0.0000
2 7 3 -3.1776 -0.0000
2 7 5 1.2622 0.0000
2 7 7 -0.4764 0.0000
2 8 0 0.0989 0.0000
2 8 2 8.4047 -0.0000
2 8 4 -0.9208 0.0000
2 8 6 1.2987 -0.0000
2 8 8 -0.4101 -0.0000
2 9 1 -9.6688 0.0000
2 9 3 -3.6973 0.0000
2 9 5 0.0801 0.0000
2 9 7 0.1046 -0.0000
2 10 0 -1.9658 0.0000
2 10 2 6.4693 -0.0000
2 10 4 0.3836 0.0000
2 10 6 -0.5879 -0.0000
2 11 1 -8.5099 0.0000
2 11 3 0.2936 0.0000
2 11 5 -0.9255 0.0000
2 11 7 -0.4018 -0.0000
2 12 0 -0.7386 0.0000
2 12 2 2.4780 0.0000
2 12 4 2.1150 -0.0000
2 12 6 -1.6652 -0.0000
2 13 1 -3.5140 -0.0000
2 13 3 1.2247 -0.0000
2 13 5 -0.8918 0.0000
2 14 0 0.1544 -0.0000
2 14 2 1.2721 0.0000
2 14 4 2.0917 -0.0000
2 14 6 -0.5209 -0.0000
2 15 1 -0.5017 -0.0000
2 15 3 -1.1282 -0.0000
2 15 5 -0.3067 0.0000
2 16 0 -0.9008 -0.0000
2 16 2 1.3854 -0.0000
2 16 4 0.1189 0.0000
2 17 1 -0.2129 -0.0000
2 17 3 -1.9397 -0.0000
2 18 0 -1.6121 0.0000
2 18 2 0.3377 -0.0000
2 18 4 -1.3956 0.0000
2 19 1 -0.3498 0.0000
2 19 3 -0.8411 -0.0000
2 20 0 -0.9709 -0.0000
2 20 2 -0.5227 -0.0000
3 1 2 1.3289 -0.0000
3 1 4 0.7396 -0.0000
3 1 6 0.9895 -0.0000
3 1 8 -0.4909 0.0000
3 2 1 1.6028 0.0000
3 2 3 -2.6562 0.0000
3 2 5 -0.4985 0.0000
3 2 7 -0.3193 0.0000
3 3 2 0.6464 -0.0000
3 3 4 1.0640 -0.0000
3 3 6 2.1201 -0.0000
3 3 8 0.8220 0.0000
3 4 1 1.3102 -0.0000
3 4 3 -1.6857 0.0000
3 4 5 -1.4611 0.0000
3 4 7 -0.6179 0.0000
3 5 2 0.5591 -0.0000
3 5 4 1.6416 -0.0000
3 5 6 1.8078 -0.0000
3 5 8 0.3476 -0.0000
3 6 1 1.0287 0.0000
3 6 3 -0.7851 -0.0000
3 6 5 -1.9108 0.0000
3 6 7 -0.4416 0.0000
3 7 2 -0.2413 -0.0000
3 7 4 0.7802 -0.0000
3 7 6 0.3362 -0.0000
3 7 8 -0.1179 -0.0000
3 8 1 1.1793 -0.0000
3 8 3 -1.0244 0.0000
3 8 5 -1.7903 0.0000
3 8 7 -0.0177 0.0000
3 9 2 -0.9844 0.0000
3 9 4 -0.0260 0.0000
3 9 6 -0.5334 0.0000
3 10 1 1.1235 -0.0000
3 10 3 -1.8844 0.0000
3 10 5 -1.2444 0.0000
3 10 7 -0.3618 -0.0000
3 11 2 0.5294 0.0000
3 11 4 0.3728 0.0000
3 11 6 0.7214 -0.0000
3 12 1 0.0449 -0.0000
3 12 3 -2.1685 0.0000
3 12 5 -1.4974 0.0000
3 12 7 -0.3285 0.0000
3 13 2 1.9563 -0.0000
3 13 4 0.7038 -0.0000
3 13 6 1.2439 -0.0000
3 14 1 -0.1958 -0.0000
3 14 3 -0.9984 0.0000
3 14 5 -1.4423 0.0000
3 15 2 1.2899 -0.0000
3 15 4 0.6181 -0.0000
3 16 1 0.9227 0.0000
3 16 3 0.6130 -0.0000
3 16 5 -0.0089 0.0000
3 17 2 0.3575 0.0000
3 17 4 0.4823 -0.0000
3 18 1 1.2473 -0.0000
3 18 3 1.2308 -0.0000
3 19 2 -0.0335 0.0000
3 20 1 0.7308 -0.0000
4 1 1 -3.9363 0.0000
4 1 3 4.2859 -0.0000
4 1 5 -0.1204 0.0000
4 1 7 -3.9545 0.0000
4 2 0 6.6212 -0.0000
4 2 2 -1.5627 0.0000
4 2 4 -1.4849 0.0000
4 2 6 -0.6985 0.0000
4 2 8 -1.8630 0.0000
4 3 1 -3.6006 0.0000
4 3 3 -0.0612 -0.0000
4 3 5 -0.2218 0.0000
4 3 7 -3.4032 0.0000
4 4 0 0.8049 -0.0000
4 4 2 -0.5302 0.0000
4 4 4 -0.6503 0.0000
4 4 6 -0.4730 -0.0000
4 4 8 -1.5393 0.0000
4 5 1 -0.9338 0.0000
4 5 3 -2.1322 0.0000
4 5 5 -0.4004 0.0000
4 5 7 -1.9080 0.0000
4 6 0 -0.9699 -0.0000
4 6 2 1.8295 -0.0000
4 6 4 1.4051 0.0000
4 6 6 -1.6930 -0.0000
4 6 8 -0.4826 0.0000
4 7 1 4.4625 -0.0000
4 7 3 1.8681 -0.0000
4 7 5 -0.0025 0.0000
4 7 7 -1.2724 0.0000
4 8 0 -0.5669 -0.0000
4 8 2 1.5056 -0.0000
4 8 4 2.6417 0.0000
4 8 6 -1.4582 0.0000
4 9 1 7.9151 -0.0000
4 9 3 3.5815 -0.0000
4 9 5 0.8862 -0.0000
4 9 7 -0.9942 0.0000
4 10 0 -2.8774 0.0000
4 10 2 1.3539 0.0000
4 10 4 1.2929 -0.0000
4 10 6 0.6600 -0.0000
4 11 1 5.9559 -0.0000
4 11 3 1.0208 -0.0000
4 11 5 1.6894 -0.0000
4 11 7 0.0786 0.0000
4 12 0 -3.9739 0.0000
4 12 2 1.8048 -0.0000
4 12 4 -0.9542 -0.0000
4 12 6 1.3162 -0.0000
4 13 1 2.8399 0.0000
4 13 3 -0.6226 -0.0000
4 13 5 1.7677 -0.0000
4 14 0 -0.6943 0.0000
4 14 2 0.4817 -0.0000
4 14 4 -1.0024 -0.0000
4 14 6 0.1363 -0.0000
4 15 1 2.5826 0.0000
4 15 3 -0.1789 -0.0000
4 15 5 0.8867 -0.0000
4 16 0 2.0521 -0.0000
4 16 2 -0.8346 -0.0000
4 16 4 0.8377 -0.0000
4 17 1 2.5877 -0.0000
4 17 3 0.4862 0.0000
4 18 0 0.8679 -0.0000
4 18 2 -0.2619 0.0000
4 19 1 0.7197 -0.0000
4 19 3 0.4685 0.0000
4 20 0 -0.8032 0.0000
5 1 2 1.0586 -0.0000
5 1 4 1.7199 -0.0000
5 1 6 1.0489 -0.0000
5 1 8 0.5552 0.0000
5 2 1 2.9566 -0.0000
5 2 3 -1.5790 -0.0000
5 2 5 0.8844 -0.0000
5 2 7 0.1852 -0.0000
5 3 2 0.8438 0.0000
5 3 4 -0.1643 0.0000
5 3 6 0.8102 -0.0000
5 3 8 -1.7013 0.0000
5 4 1 0.5899 -0.0000
5 4 3 -2.0882 0.0000
5 4 5 0.8018 -0.0000
5 4 7 0.6023 -0.0000
5 5 2 0.3650 0.0000
5 5 4 -1.8892 0.0000
5 5 6 0.6555 -0.0000
5 5 8 -1.5904 0.0000
5 6 1 -0.7380 0.0000
5 6 3 -0.2286 0.0000
5 6 5 2.7182 -0.0000
5 6 7 0.4730 -0.0000
5 7 2 0.8958 0.0000
5 7 4 -1.1571 0.0000
5 7 6 1.2072 -0.0000
5 8 1 0.2293 -0.0000
5 8 3 1.3370 0.0000
5 8 5 4.3119 -0.0000
5 8 7 -0.3001 0.0000
5 9 2 1.0672 0.0000
5 9 4 -0.6123 0.0000
5 9 6 1.5683 -0.0000
5 10 1 0.8509 -0.0000
5 10 3 1.4837 -0.0000
5 10 5 3.2528 -0.0000
5 10 7 -0.1690 0.0000
5 11 2 0.1524 0.0000
5 11 4 -0.9644 0.0000
5 11 6 0.2015 -0.0000
5 12 1 0.3383 -0.0000
5 12 3 1.0402 -0.0000
5 12 5 1.5494 0.0000
5 13 2 -0.0107 0.0000
5 13 4 -0.4948 0.0000
5 13 6 -0.6342 0.0000
5 14 1 -0.3390 0.0000
5 14 3 0.2063 0.0000
5 14 5 0.6820 0.0000
5 15 2 0.1734 0.0000
5 15 4 0.2132 -0.0000
5 16 1 -0.3796 0.0000
5 16 3 -0.7348 0.0000
5 16 5 -0.1417 0.0000
5 17 2 -0.5786 0.0000
5 17 4 0.3000 0.0000
5 18 1 0.0140 0.0000
5 18 3 -1.2365 0.0000
5 19 2 -0.7422 -0.0000
6 1 1 -0.0078 -0.0000
6 1 3 -6.0618 0.0000
6 1 5 0.4005 0.0000
6 1 7 0.7948 0.0000
6 2 0 -5.0333 0.0000
6 2 2 4.2183 0.0000
6 2 4 1.7206 0.0000
6 2 6 1.3530 0.0000
6 2 8 1.9875 -0.0000
6 3 1 -1.1827 -0.0000
6 3 3 -1.4208 0.0000
6 3 5 0.3889 0.0000
6 3 7 0.8429 -0.0000
6 4 0 -5.2006 0.0000
6 4 2 0.4071 -0.0000
6 4 4 1.1936 -0.0000
6 4 6 0.3390 0.0000
6 4 8 2.5636 -0.0000
6 5 1 -0.4081 -0.0000
6 5 3 1.2766 0.0000
6 5 5 0.4318 0.0000
6 5 7 1.1217 -0.0000
6 6 0 -4.8858 0.0000
6 6 2 -7.4621 -0.0000
6 6 4 -0.2057 -0.0000
6 6 6 0.0896 0.0000
6 6 8 1.6222 0.0000
6 7 1 -0.3988 -0.0000
6 7 3 -0.9055 0.0000
6 7 5 0.0340 0.0000
6 7 7 1.4764 -0.0000
6 8 0 -2.5395 0.0000
6 8 2 -8.0011 -0.0000
6 8 4 -1.1477 -0.0000
6 8 6 -0.0264 -0.0000
6 9 1 -1.8814 0.0000
6 9 3 -2.3492 0.0000
6 9 5 -1.0049 -0.0000
6 9 7 1.3020 -0.0000
6 10 0 1.4758 -0.0000
6 10 2 -4.0492 -0.0000
6 10 4 -0.4036 0.0000
6 10 6 -0.3781 -0.0000
6 11 1 -2.1321 0.0000
6 11 3 -1.4501 0.0000
6 11 5 -2.0514 0.0000
6 12 0 1.9952 -0.0000
6 12 2 -1.5294 -0.0000
6 12 4 0.4657 0.0000
6 12 6 -0.0636 0.0000
6 13 1 -1.8198 -0.0000
6 13 3 0.0403 0.0000
6 13 5 -2.1124 -0.0000
6 14 0 -0.6890 0.0000
6 14 2 -0.6840 0.0000
6 14 4 -0.2513 -0.0000
6 15 1 -2.6779 -0.0000
6 15 3 0.9911 0.0000
6 15 5 -1.1365 -0.0000
6 16 0 -1.2928 0.0000
6 16 2 -0.4325 0.0000
6 16 4 -1.1277 0.0000
6 17 1 -2.6086 0.0000
6 17 3 0.5256 -0.0000
6 18 0 0.0962 -0.0000
6 18 2 -0.2381 -0.0000
6 19 1 -0.6169 0.0000
7 1 2 -3.6963 0.0000
7 1 4 -0.9085 -0.0000
7 1 6 -1.5357 0.0000
7 1 8 -0.5448 -0.0000
7 2 1 -4.0068 0.0000
7 2 3 3.9905 -0.0000
7 2 5 0.8355 -0.0000
7 2 7 -0.0153 -0.0000
7 3 2 -2.7556 0.0000
7 3 4 -0.1686 0.0000
7 3 6 -1.7158 0.0000
7 3 8 0.8193 -0.0000
7 4 1 -2.3470 0.0000
7 4 3 5.0333 -0.0000
7 4 5 1.8017 -0.0000
7 4 7 -0.9194 0.0000
7 5 2 -1.1564 0.0000
7 5 4 0.6404 0.0000
7 5 6 -0.8366 0.0000
7 6 1 0.4381 -0.0000
7 6 3 1.5786 0.0000
7 6 5 -1.6691 0.0000
7 6 7 -0.8611 0.0000
7 7 2 -0.2442 0.0000
7 7 4 0.9935 -0.0000
7 7 6 -1.1859 0.0000
7 8 1 1.7543 -0.0000
7 8 3 -0.8398 0.0000
7 8 5 -4.7462 0.0000
7 8 7 -0.1400 -0.0000
7 9 2 0.7935 -0.0000
7 9 4 1.4364 -0.0000
7 9 6 -2.2945 0.0000
7 10 1 1.7161 0.0000
7 10 3 -0.3276 0.0000
7 10 5 -2.6394 0.0000
7 10 7 -0.2342 -0.0000
7 11 2 1.0263 -0.0000
7 11 4 0.7708 -0.0000
7 11 6 -1.4747 0.0000
7 12 1 0.9354 0.0000
7 12 3 0.7003 -0.0000
7 12 5 0.6788 -0.0000
7 13 2 -0.4134 -0.0000
7 13 4 -0.4687 0.0000
7 13 6 -0.0116 0.0000
7 14 1 0.3414 -0.0000
7 14 3 0.7695 -0.0000
7 14 5 0.8022 -0.0000
7 15 2 -1.0280 0.0000
7 15 4 -0.2128 0.0000
7 16 1 0.0758 -0.0000
7 16 3 0.4229 -0.0000
7 17 2 0.2216 -0.0000
7 17 4 0.3742 -0.0000
7 18 1 -0.3002 0.0000
7 18 3 0.4571 -0.0000
8 1 1 1.4449 -0.0000
8 1 3 3.4544 0.0000
8 1 5 0.8043 0.0000
8 1 7 1.5880 -0.0000
8 2 0 4.5453 -0.0000
8 2 2 0.0830 0.0000
8 2 4 -1.6052 -0.0000
8 2 6 -0.8084 0.0000
8 2 8 -0.5059 0.0000
8 3 1 6.5278 -0.0000
8 3 3 0.5266 0.0000
8 3 5 1.0504 -0.0000
8 3 7 2.0459 -0.0000
8 4 0 3.3880 -0.0000
8 4 2 0.8813 0.0000
8 4 4 -1.4080 -0.0000
8 4 6 0.5412 -0.0000
8 5 1 4.2798 -0.0000
8 5 3 -0.0509 -0.0000
8 5 5 0.0344 -0.0000
8 5 7 1.3475 -0.0000
8 6 0 3.2209 -0.0000
8 6 2 4.6113 0.0000
8 6 4 -0.9388 0.0000
8 6 6 1.1160 0.0000
8 7 1 -1.0338 0.0000
8 7 3 1.1493 -0.0000
8 7 5 -0.5364 -0.0000
8 7 7 0.3900 -0.0000
8 8 0 3.6055 -0.0000
8 8 2 3.3688 0.0000
8 8 4 -1.0154 0.0000
8 8 6 0.1104 0.0000
8 9 1 -1.9260 0.0000
8 9 3 0.6582 -0.0000
8 9 5 0.1013 -0.0000
8 9 7 -0.0113 -0.0000
8 10 0 3.2750 -0.0000
8 10 2 -0.2028 -0.0000
8 10 4 -1.8656 -0.0000
8 10 6 -0.8712 0.0000
8 11 1 -0.0848 -0.0000
8 11 3 -0.5762 0.0000
8 11 5 0.6668 -0.0000
8 12 0 3.0443 -0.0000
8 12 2 -1.8883 -0.0000
8 12 4 -1.6969 -0.0000
8 12 6 -0.6942 -0.0000
8 13 1 0.7579 0.0000
8 13 3 -1.3425 -0.0000
8 13 5 0.4458 -0.0000
8 14 0 2.1422 -0.0000
8 14 2 -1.2924 -0.0000
8 14 4 -0.2026 0.0000
8 15 1 0.7304 -0.0000
8 15 3 -1.3382 -0.0000
8 16 0 0.2045 -0.0000
8 16 2 0.1308 -0.0000
8 16 4 0.4624 0.0000
8 17 1 0.4110 -0.0000
8 17 3 -0.2281 -0.0000
8 18 0 -0.2008 0.0000
8 18 2 0.4388 -0.0000
9 1 2 1.9192 -0.0000
9 1 4 -0.2337 -0.0000
9 1 6 -0.0801 -0.0000
9 2 1 1.3661 -0.0000
9 2 3 -1.6761 0.0000
9 2 5 -2.3543 0.0000
9 2 7 -1.2267 0.0000
9 3 2 0.7808 -0.0000
9 3 4 0.1441 -0.0000
9 3 6 -0.6287 -0.0000
9 4 1 3.8205 -0.0000
9 4 3 -1.4350 0.0000
9 4 5 -2.5629 0.0000
9 4 7 -0.1256 0.0000
9 5 2 0.3511 0.0000
9 5 4 0.4559 -0.0000
9 5 6 -2.0261 0.0000
9 6 1 0.7604 0.0000
9 6 3 1.8277 -0.0000
9 6 5 0.9705 -0.0000
9 6 7 0.6264 -0.0000
9 7 2 0.0390 -0.0000
9 7 4 -0.2971 0.0000
9 7 6 -1.3007 0.0000
9 8 1 -3.4103 0.0000
9 8 3 3.4270 -0.0000
9 8 5 3.0748 -0.0000
9 8 7 0.7229 -0.0000
9 9 2 -1.3834 0.0000
9 9 4 -0.7583 0.0000
9 9 6 0.9369 -0.0000
9 10 1 -3.1950 0.0000
9 10 3 1.8240 -0.0000
9 10 5 0.2655 -0.0000
9 11 2 -1.7857 0.0000
9 11 4 0.9210 -0.0000
9 11 6 1.1935 -0.0000
9 12 1 -0.0879 0.0000
9 12 3 -0.3191 0.0000
9 12 5 -2.2393 0.0000
9 13 2 -0.1565 -0.0000
9 13 4 1.8532 -0.0000
9 14 1 0.6431 0.0000
9 14 3 -0.6087 0.0000
9 14 5 -0.8815 0.0000
9 15 2 0.8608 -0.0000
9 15 4 -0.0437 -0.0000
9 16 1 -0.8519 0.0000
9 16 3 0.3146 -0.0000
9 17 2 0.0560 -0.0000
9 18 1 -0.9911 0.0000
10 1 1 2.0018 -0.0000
10 1 3 0.0476 -0.0000
10 1 5 0.0993 -0.0000
10 1 7 -0.1334 0.0000
10 2 0 -4.5243 0.0000
10 2 2 -7.4730 0.0000
10 2 4 1.5376 -0.0000
10 2 6 -0.4946 -0.0000
10 3 1 -4.4299 0.0000
10 3 3 0.6224 -0.0000
10 3 5 -0.5625 -0.0000
10 3 7 -0.8704 0.0000
10 4 0 1.6992 -0.0000
10 4 2 -4.6219 0.0000
10 4 4 1.2316 -0.0000
10 4 6 -1.6038 0.0000
10 5 1 -4.1366 0.0000
10 5 3 -0.7687 -0.0000
10 5 5 -0.2162 0.0000
10 5 7 -1.0541 0.0000
10 6 0 2.6879 -0.0000
10 6 2 -0.9504 -0.0000
10 6 4 0.4929 -0.0000
10 6 6 -1.1127 -0.0000
10 7 1 0.5980 0.0000
10 7 3 -1.2337 0.0000
10 7 5 0.0609 0.0000
10 7 7 -0.7919 0.0000
10 8 0 -1.6578 0.0000
10 8 2 2.0144 -0.0000
10 8 4 0.3557 -0.0000
10 8 6 0.8709 -0.0000
10 9 1 1.8475 0.0000
10 9 3 0.6258 -0.0000
10 9 5 -0.0031 0.0000
10 10 0 -4.5966 0.0000
10 10 2 2.4027 -0.0000
10 10 4 1.2748 0.0000
10 10 6 1.6839 -0.0000
10 11 1 0.1253 -0.0000
10 11 3 2.0064 -0.0000
10 11 5 0.7309 -0.0000
10 12 0 -3.9728 0.0000
10 12 2 2.1415 0.0000
10 12 4 1.5650 0.0000
10 13 1 -0.6853 -0.0000
10 13 3 1.8133 0.0000
10 13 5 1.5376 -0.0000
10 14 0 -1.8135 0.0000
10 14 2 1.8383 -0.0000
10 14 4 0.7200 -0.0000
10 15 1 0.0307 0.0000
10 15 3 0.8575 0.0000
10 16 0 -0.3063 0.0000
10 16 2 0.6077 -0.0000
10 17 1 0.9129 0.0000
10 18 0 -0.4491 0.0000
11 1 2 0.9758 -0.0000
11 1 4 0.0185 0.0000
11 1 6 -0.0447 0.0000
11 2 1 1.0721 -0.0000
11 2 3 -0.5589 -0.0000
11 2 5 1.6600 -0.0000
11 2 7 1.3822 -0.0000
11 3 2 2.3380 -0.0000
11 3 4 -0.1494 -0.0000
11 3 6 0.7751 -0.0000
11 4 1 -2.9270 0.0000
11 4 3 -2.1763 0.0000
11 4 5 0.9696 -0.0000
11 4 7 0.7362 -0.0000
11 5 2 0.7920 -0.0000
11 5 4 -0.2807 0.0000
11 5 6 2.1513 -0.0000
11 6 1 -0.5350 0.0000
11 6 3 -4.2484 0.0000
11 6 5 -0.9964 0.0000
11 7 2 -0.2211 0.0000
11 7 4 0.2736 0.0000
11 7 6 2.0651 -0.0000
11 8 1 3.3315 -0.0000
11 8 3 -4.7986 0.0000
11 8 5 -1.0486 0.0000
11 9 2 0.8373 -0.0000
11 9 4 0.1341 -0.0000
11 9 6 0.5695 -0.0000
11 10 1 2.2655 -0.0000
11 10 3 -2.8658 0.0000
11 10 5 1.1315 -0.0000
11 11 2 1.2918 -0.0000
11 11 4 -1.6009 0.0000
11 12 1 -0.8124 0.0000
11 12 3 -0.2687 -0.0000
11 12 5 1.5305 -0.0000
11 13 2 0.1934 -0.0000
11 13 4 -1.9361 0.0000
11 14 1 -0.3540 0.0000
11 14 3 0.3895 0.0000
11 15 2 -0.6227 -0.0000
11 16 1 1.8824 -0.0000
11 16 3 -0.5590 0.0000
12 1 1 -2.2081 0.0000
12 1 3 -0.5485 -0.0000
12 1 5 -1.1999 0.0000
12 1 7 -1.2198 -0.0000
12 2 0 4.4015 -0.0000
12 2 2 7.3347 -0.0000
12 2 4 -1.0563 0.0000
12 2 6 1.1380 0.0000
12 3 1 0.8420 0.0000
12 3 3 0.5825 0.0000
12 3 5 -0.7962 0.0000
12 3 7 -0.8824 -0.0000
12 4 0 -1.7541 0.0000
12 4 2 4.5365 0.0000
12 4 4 -0.8114 0.0000
12 4 6 1.8380 -0.0000
12 5 1 1.0223 0.0000
12 5 3 1.7069 -0.0000
12 5 5 -0.2247 -0.0000
12 6 0 -2.3723 -0.0000
12 6 2 -0.4808 0.0000
12 6 4 -0.1063 0.0000
12 6 6 0.8900 0.0000
12 7 1 -0.3044 0.0000
12 7 3 0.8739 0.0000
12 7 5 0.3303 -0.0000
12 8 0 1.1168 -0.0000
12 8 2 -2.5740 -0.0000
12 8 4 0.6921 0.0000
12 8 6 -0.5594 -0.0000
12 9 1 -0.1032 -0.0000
12 9 3 -0.8825 0.0000
12 9 5 0.5451 -0.0000
12 10 0 1.5355 -0.0000
12 10 2 -0.9324 0.0000
12 10 4 0.7175 -0.0000
12 11 1 0.6031 0.0000
12 11 3 -1.2240 0.0000
12 11 5 -0.3214 -0.0000
12 12 0 -0.1538 0.0000
12 12 2 -0.0020 0.0000
12 12 4 0.2694 -0.0000
12 13 1 1.0662 0.0000
12 13 3 -0.4334 0.0000
12 14 0 -0.4167 0.0000
12 14 2 -0.5379 0.0000
12 15 1 0.8956 -0.0000
12 15 3 0.1427 -0.0000
12 16 0 0.1952 -0.0000
12 16 2 -0.4582 0.0000
13 1 2 -1.8338 0.0000
13 1 4 0.3956 -0.0000
13 1 6 0.9034 -0.0000
13 2 1 -1.0155 0.0000
13 2 3 0.6412 -0.0000
13 2 5 -0.2658 0.0000
13 3 2 -3.0261 0.0000
13 3 4 0.3114 0.0000
13 3 6 0.9304 -0.0000
13 4 1 0.0605 0.0000
13 4 3 1.6478 -0.0000
13 4 5 0.0557 -0.0000
13 5 2 -1.6094 -0.0000
13 5 4 -0.2994 0.0000
13 5 6 0.2888 -0.0000
13 6 1 -1.5713 0.0000
13 6 3 3.0011 0.0000
13 6 5 0.2736 -0.0000
13 7 2 -1.4560 -0.0000
13 7 4 -1.0478 -0.0000
13 7 6 -0.4435 -0.0000
13 8 1 -2.6356 -0.0000
13 8 3 3.1453 0.0000
13 8 5 -0.3510 0.0000
13 9 2 -2.0338 -0.0000
13 9 4 -1.0608 -0.0000
13 10 1 -1.3386 -0.0000
13 10 3 1.4060 0.0000
13 10 5 -0.8604 0.0000
13 11 2 -1.2689 0.0000
13 11 4 -0.2204 -0.0000
13 12 1 -0.3018 -0.0000
13 12 3 -0.5584 0.0000
13 13 2 -0.2007 0.0000
13 13 4 0.0969 0.0000
13 14 1 -0.9378 -0.0000
13 14 3 -0.7256 0.0000
13 15 2 0.0106 0.0000
14 1 1 -1.7215 0.0000
14 1 3 -0.7347 0.0000
14 1 5 -0.1065 -0.0000
14 2 0 0.5405 -0.0000
14 2 2 -1.8541 0.0000
14 2 4 0.1692 -0.0000
14 2 6 -0.7928 0.0000
14 3 1 -1.6259 0.0000
14 3 3 -1.7959 0.0000
14 3 5 0.0081 0.0000
14 4 0 1.8947 -0.0000
14 4 2 -0.7852 -0.0000
14 4 4 -0.0989 -0.0000
14 4 6 -0.8360 0.0000
14 5 1 -0.2515 -0.0000
14 5 3 -1.5607 0.0000
14 5 5 0.1579 0.0000
14 6 0 -0.8099 0.0000
14 6 2 1.3788 0.0000
14 6 4 0.1675 -0.0000
14 7 1 -0.9269 -0.0000
14 7 3 -0.1397 -0.0000
14 7 5 0.1916 0.0000
14 8 0 -2.1835 0.0000
14 8 2 1.9222 0.0000
14 8 4 -0.0879 -0.0000
14 9 1 -2.2606 0.0000
14 9 3 0.8488 0.0000
14 9 5 -0.1339 0.0000
14 10 0 1.0201 -0.0000
14 10 2 0.4705 -0.0000
14 10 4 -0.7895 0.0000
14 11 1 -1.4834 0.0000
14 11 3 0.7930 -0.0000
14 12 0 2.9470 -0.0000
14 12 2 -0.3074 -0.0000
14 13 1 -0.7944 -0.0000
14 13 3 0.3322 -0.0000
14 14 0 1.5034 -0.0000
14 14 2 -0.0366 -0.0000
14 15 1 -0.9349 0.0000
15 1 2 1.4731 -0.0000
15 1 4 -0.0296 0.0000
15 1 6 -0.1084 0.0000
15 2 1 -1.0235 0.0000
15 2 3 0.7119 0.0000
15 2 5 -0.4581 0.0000
15 3 2 1.3755 -0.0000
15 3 4 -0.4192 -0.0000
15 4 1 0.9331 -0.0000
15 4 3 0.4521 0.0000
15 4 5 -0.1582 0.0000
15 5 2 1.9050 0.0000
15 5 4 0.0783 -0.0000
15 6 1 2.0689 -0.0000
15 6 3 -1.4497 0.0000
15 6 5 0.3713 0.0000
15 7 2 4.3105 -0.0000
15 7 4 0.6941 -0.0000
15 8 1 1.0745 0.0000
15 8 3 -1.6005 -0.0000
15 9 2 4.4119 -0.0000
15 9 4 1.0715 -0.0000
15 10 1 0.5402 0.0000
15 10 3 -0.0622 -0.0000
15 11 2 1.8149 -0.0000
15 12 1 1.2704 -0.0000
15 12 3 0.9144 0.0000
15 13 2 0.2725 -0.0000
15 14 1 1.0590 0.0000
16 1 1 3.2335 -0.0000
16 1 3 1.2872 -0.0000
16 1 5 0.9601 0.0000
16 2 0 -6.4196 0.0000
16 2 2 -0.4091 0.0000
16 2 4 0.3184 0.0000
16 3 1 2.3300 -0.0000
16 3 3 1.0820 -0.0000
16 3 5 0.9196 -0.0000
16 4 0 -5.6273 0.0000
16 4 2 -0.5092 0.0000
16 4 4 0.8158 -0.0000
16 5 1 -0.0476 0.0000
16 5 3 0.1427 0.0000
16 5 5 0.3302 -0.0000
16 6 0 0.0910 0.0000
16 6 2 -1.1604 -0.0000
16 6 4 0.2280 0.0000
16 7 1 1.3730 -0.0000
16 7 3 -0.4571 0.0000
16 8 0 2.1801 -0.0000
16 8 2 -1.2903 -0.0000
16 8 4 -0.1282 -0.0000
16 9 1 3.3664 -0.0000
16 9 3 -0.6901 -0.0000
16 10 0 -0.6348 0.0000
16 10 2 -0.6108 0.0000
16 11 1 1.9557 -0.0000
16 11 3 -1.1649 0.0000
16 12 0 -1.5575 0.0000
16 12 2 -0.2128 0.0000
17 1 2 -0.4355 0.0000
17 1 4 -0.3373 0.0000
17 2 1 2.4075 -0.0000
17 2 3 -2.0951 0.0000
17 3 2 1.5305 -0.0000
17 3 4 0.0145 -0.0000
17 4 1 0.0014 -0.0000
17 4 3 -1.3570 0.0000
17 5 2 -0.0838 -0.0000
17 5 4 -0.0074 -0.0000
17 6 1 -0.8988 -0.0000
17 6 3 0.7894 0.0000
17 7 2 -3.9073 0.0000
17 7 4 0.3146 -0.0000
17 8 1 0.4397 -0.0000
17 8 3 0.6312 0.0000
17 9 2 -4.0060 0.0000
17 10 1 0.3368 -0.0000
18 1 1 -2.8777 -0.0000
18 1 3 -0.8667 -0.0000
18 2 0 5.8212 -0.0000
18 2 2 -0.9312 -0.0000
18 2 4 -0.2252 -0.0000
18 3 1 -1.5898 0.0000
18 3 3 -0.0675 0.0000
18 4 0 6.3586 -0.0000
18 4 2 -0.4774 -0.0000
18 5 1 1.1348 -0.0000
18 5 3 0.6072 -0.0000
18 6 0 1.1286 -0.0000
18 6 2 0.5779 0.0000
18 7 1 -0.0765 0.0000
18 7 3 0.2631 0.0000
18 8 0 -1.6236 0.0000
18 8 2 0.5067 0.0000
18 9 1 -1.9697 0.0000
18 10 0 -0.4169 0.0000
19 1 2 -0.1688 0.0000
19 2 1 -1.5602 0.0000
19 2 3 1.6370 -0.0000
19 3 2 -2.8576 0.0000
19 4 1 0.2337 0.0000
19 4 3 0.4097 -0.0000
19 5 2 -1.9552 0.0000
19 6 1 0.9917 0.0000
20 1 1 2.9591 -0.0000
20 2 0 -1.9744 -0.0000
20 2 2 1.8067 -0.0000
20 3 1 1.7035 -0.0000
20 4 0 -3.0908 0.0000
0 0 0 0.0 0.0
;
_shelx_fab_checksum                99374
# end Validation Reply Form
_olex2_exptl_crystal_mounting_method  'Mounted on a TEM grid'
_olex2_submission_special_instructions  'No special instructions were received'
_oxdiff_exptl_absorpt_empirical_details
;
Empirical correction (ABSPACK) includes:
- Absorption correction using spherical harmonics
- Frame scaling
;
_oxdiff_exptl_absorpt_empirical_full_max  1.554
_oxdiff_exptl_absorpt_empirical_full_min  0.473
loop_
  _twin_individual_id
  _twin_individual_mass_fraction_refined
 1 0.883(8)
 2 0.117(8)

_vrf_PLAT020_I
;
PROBLEM: The Value of Rint is Greater Than 0.12 .........      0.220 Report
RESPONSE: Electron diffraction data merged from two datasets.
;
_vrf_PLAT084_I
;
PROBLEM: High wR2 Value (i.e. > 0.25) ...................       0.38 Report
RESPONSE: Electron diffraction data was modelled with kinematic approximation.
;
_vrf_PLAT250_I
;
PROBLEM: Large U3/U1 Ratio for <U(i,j)> Tensor(Resd    1)        6.1 Note  
RESPONSE: Electron diffraction data was modelled with kinematic approximation.
;
_vrf_PLAT340_I
;
PROBLEM: Low Bond Precision on  C-C Bonds ...............    0.03643 Ang.  
RESPONSE: Electron diffraction data merged from two datasets.
;
_vrf_RINTA01_I
;
PROBLEM: The value of Rint is greater than 0.18
RESPONSE: Electron diffraction data merged from two datasets.
;
# start Validation Reply Form
_vrf_THETM01_I
;
PROBLEM: The value of sine(theta_max)/wavelength is less than 0.550
RESPONSE: Typical diffraction limit of a porous COF material.
;
