# Supplementary material for: Analysis of COF-300 synthesis: probing degradation processes and 3D electron diffraction structure
Source: IUCrJ. 2024 May 10;11(Pt 4):510–8. doi: 10.1107/S2052252524003713 (PMC11220877; doi:10.1107/S2052252524003713)
Supplement: Supplementary file 2 [file m-11-00510-sup2.hkl]

#
# h,k,l, Fc-squared, Fo-squared, sigma(Fo-squared), status flag
#
data_1
_shelx_title ' 13 in I41/a #88'
_shelx_refln_list_code          4
_shelx_F_calc_maximum       92.42
_exptl_crystal_F_000       495.47
_reflns_d_resolution_high  1.0004

loop_
 _space_group_symop_operation_xyz
 'x, y, z'
 '-y+3/4, x+1/4, z+1/4'
 '-x, -y+1/2, z'
 'y+1/4, -x+1/4, z+1/4'
 'x+1/2, y+1/2, z+1/2'
 '-y+5/4, x+3/4, z+3/4'
 '-x+1/2, -y+1, z+1/2'
 'y+3/4, -x+3/4, z+3/4'
 '-x, -y, -z'
 'y-3/4, -x-1/4, -z-1/4'
 'x, y-1/2, -z'
 '-y-1/4, x-1/4, -z-1/4'
 '-x+1/2, -y+1/2, -z+1/2'
 'y-1/4, -x+1/4, -z+1/4'
 'x+1/2, y, -z+1/2'
 '-y+1/4, x+1/4, -z+1/4'

_cell_length_a    20.6661
_cell_length_b    20.6661
_cell_length_c     8.7927
_cell_angle_alpha  90.000
_cell_angle_beta   90.000
_cell_angle_gamma  90.000

_shelx_F_squared_multiplier     1.000

loop_
 _refln_index_h
 _refln_index_k
 _refln_index_l
 _refln_F_squared_calc
 _refln_F_squared_meas
 _refln_F_squared_sigma
 _refln_observed_status
   2   2   0       3920.51       1378.79        70.62 o
  -2   4   0       3076.95       4074.93        37.47 o
   0   4   0       5904.66       3518.39       195.76 o
   2   4   0        530.07       1897.92        29.35 o
   4   4   0        149.74        146.12        24.63 o
  -4   6   0        149.30        131.59        21.89 o
  -2   6   0       1266.36        989.67        45.14 o
   0   6   0       2213.80       5408.09       200.90 o
   2   6   0        685.59        348.56        27.48 o
   4   6   0         26.89         28.21        18.84 o
   6   6   0       1627.61       1681.60       163.50 o
  -6   8   0        148.71        174.90        25.59 o
  -4   8   0        466.19        287.40        72.05 o
  -2   8   0         35.26         20.30        18.55 o
   0   8   0         58.36       1572.15        62.26 o
   2   8   0         29.65        803.97       419.91 o
   4   8   0        143.92        157.25        15.55 o
   6   8   0         37.45         66.08        21.64 o
   8   8   0        202.47        195.09        25.95 o
  -8  10   0        574.69        551.10        36.27 o
  -6  10   0         29.28         55.27        22.69 o
  -4  10   0        255.71        160.10        23.97 o
  -2  10   0         25.80         35.01        20.62 o
   0  10   0        291.96        903.51        33.96 o
   2  10   0        108.34        417.65       133.77 o
   4  10   0         73.30        121.67        33.44 o
   6  10   0         66.11         40.05        14.99 o
   8  10   0        124.77         36.76        24.79 o
  10  10   0          6.39         -5.22        24.74 o
 -10  12   0         69.08         63.94        23.88 o
  -8  12   0        215.75        233.44        24.13 o
  -6  12   0         61.41         36.48        20.96 o
  -4  12   0         25.10         58.08        27.28 o
  -2  12   0         12.61         12.99        18.54 o
   0  12   0         43.20        458.71        70.12 o
   2  12   0         66.87         25.85         4.70 o
   4  12   0         36.61         92.42        13.64 o
   6  12   0          9.68         -3.50        18.49 o
   8  12   0         94.12         66.17        21.87 o
  10  12   0        111.67        101.86        27.00 o
  12  12   0         82.67         46.80        43.43 o
 -12  14   0         25.34          1.01        23.67 o
 -10  14   0         10.28        -23.31        23.31 o
  -8  14   0         15.43         16.06        21.62 o
  -6  14   0         88.59         74.24        22.24 o
  -4  14   0        101.88        104.23        26.73 o
  -2  14   0         37.50         49.77        18.25 o
   0  14   0        417.74        193.98        23.72 o
   2  14   0         20.93         50.49         8.12 o
   4  14   0         73.31         87.21        17.73 o
   6  14   0         34.15         30.01        11.63 o
   8  14   0         60.27         37.41        15.01 o
  10  14   0          6.72         34.02        18.25 o
  12  14   0         12.42         11.82        69.52 o
  14  14   0          9.35         -0.22        21.90 o
 -12  16   0         11.68         19.88        22.07 o
 -10  16   0          3.32          0.13        21.69 o
  -8  16   0          0.73         -5.67        26.83 o
  -6  16   0         20.91         43.70        22.64 o
  -4  16   0         31.12         95.90        21.42 o
  -2  16   0         23.99         71.10        20.46 o
   0  16   0        116.54         85.38         7.38 o
   2  16   0        110.07        139.90        14.27 o
   4  16   0        219.97        190.33        59.33 o
   6  16   0         33.35         51.48        11.42 o
   8  16   0          5.35         14.47        14.19 o
  10  16   0          5.61          6.03        17.66 o
  12  16   0          3.39        -16.02        16.02 o
 -10  18   0          0.60        -17.51        19.49 o
  -8  18   0          0.88        -22.45        22.45 o
  -6  18   0          8.83          9.33        20.46 o
  -4  18   0         24.60         84.65        21.81 o
  -2  18   0         47.10         42.79        20.83 o
   0  18   0         29.02         25.49        12.10 o
   2  18   0         82.83         62.10        19.99 o
   4  18   0         79.61         73.15        24.40 o
   6  18   0         22.70          8.44        14.22 o
   8  18   0          5.17          4.62        11.82 o
  10  18   0          0.08         -8.26        12.83 o
  -4  20   0         65.30         78.72        20.11 o
  -2  20   0         13.86         13.72        18.96 o
   0  20   0          3.09          8.80         6.63 o
   2  20   0         32.45         20.18         6.53 o
   4  20   0        102.11         99.69         8.50 o
   0   1   1        403.50        593.22        19.71 o
  -1   2   1        118.59         10.56         6.31 o
   1   2   1        755.18        843.97        29.52 o
  -2   3   1       1056.23       1401.91        52.75 o
   0   3   1        196.42        372.88        29.33 o
   2   3   1        444.20        727.95        28.61 o
  -3   4   1       5684.43       5996.19        94.53 o
  -1   4   1       8083.67       8303.96        97.53 o
   1   4   1       8540.91       9289.89       208.96 o
   3   4   1       4781.80       5034.75        66.18 o
  -4   5   1        805.09        925.34        61.60 o
  -2   5   1       2158.77       1953.23        27.33 o
   0   5   1       5866.66       6193.33       135.25 o
   2   5   1       1562.13       1418.50        23.17 o
   4   5   1        119.52         74.36        11.82 o
  -5   6   1         39.35         -3.73        12.38 o
  -3   6   1        435.29        433.63        16.75 o
  -1   6   1       1098.94       1315.48        33.45 o
   1   6   1       1725.51       2002.54        34.88 o
   3   6   1        244.25        197.44        19.11 o
   5   6   1         58.75         55.37        12.89 o
  -6   7   1         29.68         43.84        14.15 o
  -4   7   1        995.04        708.49        16.57 o
  -2   7   1        233.87        355.41        15.11 o
   0   7   1          0.91         -4.62         4.92 o
   2   7   1        852.79        864.81        53.23 o
   4   7   1        460.47        413.78        20.09 o
   6   7   1        142.91        115.40        19.69 o
  -7   8   1        146.87        187.99        21.90 o
  -5   8   1        365.48        521.57        43.67 o
  -3   8   1        288.87        449.72        39.44 o
  -1   8   1         38.95         11.44         9.77 o
   1   8   1         12.68         -4.13        10.52 o
   3   8   1        536.81        653.05        45.32 o
   5   8   1        885.72        920.92        90.39 o
   7   8   1        537.09        491.50        64.23 o
  -8   9   1         69.25        114.12        19.48 o
  -6   9   1         52.59         58.04        16.77 o
  -4   9   1        675.78        789.83        26.56 o
  -2   9   1         19.19         53.09        19.62 o
   0   9   1        291.76        406.28        21.83 o
   2   9   1         45.39         36.89         6.93 o
   4   9   1        499.21        411.21        33.08 o
   6   9   1        125.98        158.98        22.60 o
   8   9   1        244.08        402.42        46.04 o
  -9  10   1          7.61          2.60        12.82 o
  -7  10   1        106.99        113.97        14.24 o
  -5  10   1         93.16         56.80        14.24 o
  -3  10   1        120.76        185.45        14.87 o
  -1  10   1         28.24         67.63         9.24 o
   1  10   1         43.59        115.88        16.50 o
   3  10   1         62.10         82.29        14.19 o
   5  10   1         53.16         55.06        10.54 o
   7  10   1         91.30         88.68        13.06 o
   9  10   1          4.15          2.44        24.79 o
 -10  11   1          1.01        -12.86        12.86 o
  -8  11   1         50.97         52.64        13.40 o
  -6  11   1         40.78         71.02        14.49 o
  -4  11   1         91.07         83.93        13.85 o
  -2  11   1         35.32        128.60        30.53 o
   0  11   1        297.78        617.47       241.96 o
   2  11   1         31.51         16.58         8.91 o
   4  11   1         23.49         23.60         8.75 o
   6  11   1        158.81         96.87         9.95 o
   8  11   1        113.90         87.94        11.90 o
  10  11   1          0.15        -15.18        15.56 o
 -11  12   1         11.35          0.70        13.89 o
  -9  12   1         12.08          9.81        18.38 o
  -7  12   1          6.21          5.38        18.03 o
  -5  12   1         29.04         51.00        13.92 o
  -3  12   1        157.39        127.19        16.35 o
  -1  12   1        256.37        157.40        15.40 o
   1  12   1        136.15         52.57        36.27 o
   3  12   1         36.00         17.83         5.90 o
   5  12   1         13.71         18.89        11.27 o
   7  12   1         10.82         32.03        19.49 o
   9  12   1         69.21         41.09        12.15 o
  11  12   1         14.35         10.82        17.44 o
 -12  13   1         26.63          5.35        14.27 o
 -10  13   1          6.14         -7.82        14.27 o
  -8  13   1         65.87         42.61        13.68 o
  -6  13   1         18.15          6.46        12.92 o
  -4  13   1          0.53         33.64        14.02 o
  -2  13   1         69.28         56.83        18.06 o
   0  13   1         88.43        128.62         8.96 o
   2  13   1         10.11          2.71        11.49 o
   4  13   1          0.19         -0.93         6.05 o
   6  13   1         13.69          7.77         9.87 o
   8  13   1          9.60          3.57        10.54 o
  10  13   1          9.06         18.03        13.28 o
  12  13   1         39.46         19.01        21.24 o
 -13  14   1          6.39         17.47        13.65 o
 -11  14   1          4.99         21.31        14.87 o
  -9  14   1         21.43         13.50        18.38 o
  -7  14   1          2.71         -9.59        13.81 o
  -5  14   1          8.68        -13.77        13.77 o
  -3  14   1          4.95          8.41        12.80 o
  -1  14   1          4.87          8.35         8.47 o
   1  14   1         32.37         21.59         4.87 o
   3  14   1          4.50         -3.59         6.52 o
   5  14   1          7.08         -7.26         7.26 o
   7  14   1          7.11         18.67        12.09 o
   9  14   1         14.20          3.67        11.76 o
  11  14   1          4.50          1.90        14.61 o
  13  14   1          2.71         -2.98        16.66 o
 -14  15   1          3.35          9.81        12.36 o
 -12  15   1          2.97          0.86        14.00 o
 -10  15   1          2.93          6.70        14.30 o
  -8  15   1          6.93         34.22        18.47 o
  -6  15   1          3.44        -14.63        14.63 o
  -4  15   1         56.27         49.08        13.87 o
  -2  15   1        164.70        131.17        14.42 o
   0  15   1        189.05        174.02        19.53 o
   2  15   1         23.02         25.85         7.34 o
   4  15   1         22.56         16.97        10.82 o
   6  15   1          6.00          8.74        10.25 o
   8  15   1         13.39         18.49        10.42 o
  10  15   1          4.90        -11.95        11.95 o
  12  15   1         12.29          7.54        14.45 o
  14  15   1          0.49         -3.63        22.21 o
 -11  16   1          9.99         29.18        14.19 o
  -9  16   1          5.29         19.64        16.53 o
  -7  16   1          1.78         -1.83        15.79 o
  -5  16   1         59.92         45.47        16.05 o
  -3  16   1         32.22         68.00        15.07 o
  -1  16   1         58.73         38.14         8.82 o
   1  16   1         49.44         44.91         9.78 o
   3  16   1         18.85         57.86         7.49 o
   5  16   1         13.46         22.54         8.26 o
   7  16   1          9.59         16.67         8.89 o
   9  16   1          3.96          4.09        14.51 o
  11  16   1         15.54         27.40        12.44 o
 -10  17   1          2.90         27.04        14.29 o
  -8  17   1         12.78         55.92        16.05 o
  -6  17   1         12.50         10.22        15.00 o
  -4  17   1         27.40         30.41        14.99 o
  -2  17   1         18.36         -1.97        16.40 o
   0  17   1         37.18         56.39        11.15 o
   2  17   1         33.52         58.49        10.80 o
   4  17   1          8.98          8.82         6.82 o
   6  17   1         51.90         49.81         8.48 o
   8  17   1         57.27         36.98         9.50 o
  10  17   1          0.44         -0.14        10.79 o
  -9  18   1         17.17         27.65        14.78 o
  -7  18   1          1.39         -0.97        14.45 o
  -5  18   1          5.20         37.61        18.57 o
  -3  18   1          9.52         49.15        14.31 o
  -1  18   1         33.39         18.93         8.54 o
   1  18   1         96.15         77.03         8.91 o
   3  18   1         52.13         59.58        11.53 o
   5  18   1         12.81          7.54         8.69 o
   7  18   1          0.64         -4.89         8.42 o
   9  18   1          3.27         -4.71         9.26 o
  -6  19   1         14.43         23.97        14.73 o
  -4  19   1          2.66        -13.04        13.04 o
  -2  19   1          9.51          2.58        15.60 o
   0  19   1          6.35         13.47         9.68 o
   2  19   1          2.91          4.79         6.35 o
   4  19   1         19.91          6.46         4.71 o
   6  19   1         53.98         63.80         9.84 o
  -3  20   1          2.78          7.48        12.54 o
  -1  20   1          9.50         11.40         8.72 o
   1  20   1         22.10         19.70         5.63 o
   3  20   1          7.05          9.66         4.06 o
   1   1   2       1545.24       2561.08       451.50 o
   0   2   2        458.61        517.31         8.65 o
   2   2   2        107.63         74.81         6.40 o
  -1   3   2          7.14         24.32         8.60 o
   1   3   2         11.24         -7.59        14.65 o
   3   3   2         11.13         -6.98         6.98 o
  -2   4   2       1071.30       1260.08        35.35 o
   0   4   2         59.33         55.48         5.78 o
   2   4   2        163.73         58.68         8.26 o
   4   4   2       1082.99       1230.49        39.37 o
  -3   5   2        328.20        335.47        29.34 o
  -1   5   2       1646.22       1956.39        29.03 o
   1   5   2       1428.90       1450.10        36.92 o
   3   5   2         54.68         74.98        23.27 o
   5   5   2        129.18        223.91        16.82 o
  -4   6   2        520.66        814.79        15.54 o
  -2   6   2        153.94        127.79         8.83 o
   0   6   2       1106.25        982.74        31.97 o
   2   6   2         87.94         27.11         9.76 o
   4   6   2        673.05        873.63        34.41 o
   6   6   2         84.16        331.87        28.69 o
  -5   7   2         75.50        107.58        10.40 o
  -3   7   2         30.93         55.12        13.49 o
  -1   7   2        499.06        603.22        19.51 o
   1   7   2        983.77       1271.72        30.26 o
   3   7   2         73.71         84.76        22.18 o
   5   7   2         58.59         82.59        11.27 o
   7   7   2          1.90         11.88        10.37 o
  -6   8   2        145.86        328.50        25.22 o
  -4   8   2        991.61       1236.21        40.40 o
  -2   8   2        931.84       1211.59        41.05 o
   0   8   2       2503.24       3791.67        82.85 o
   2   8   2        497.69       1454.21        21.54 o
   4   8   2       1075.72       2040.16       661.95 o
   6   8   2        237.87        339.46        28.51 o
   8   8   2         11.67        -10.71        10.71 o
  -7   9   2         11.64         22.77        14.65 o
  -5   9   2        114.94        165.47        11.30 o
  -3   9   2        440.16        560.42        32.20 o
  -1   9   2        297.76        298.59        12.08 o
   1   9   2        133.64        153.43        16.12 o
   3   9   2         79.64         35.16        11.87 o
   5   9   2        156.58        133.61         8.95 o
   7   9   2          2.21          6.89        10.67 o
   9   9   2         18.17         16.82        11.27 o
  -8  10   2          2.50         -4.99        10.48 o
  -6  10   2         11.99          9.60        10.49 o
  -4  10   2         43.41        119.91        10.32 o
  -2  10   2         81.61        110.39        17.31 o
   2  10   2        607.93        369.43        26.45 o
   4  10   2         58.72        111.63        10.12 o
   6  10   2          4.32         -8.87        10.60 o
   8  10   2         18.48         17.98        12.27 o
  10  10   2          0.72         -1.70        13.92 o
  -9  11   2          0.73        -11.77        11.77 o
  -7  11   2         19.72          7.73        10.58 o
  -5  11   2         23.93          0.88        10.16 o
  -3  11   2        155.27        317.62        34.50 o
  -1  11   2        432.27        405.40        60.14 o
   1  11   2       1369.95       1275.62        32.90 o
   3  11   2        930.55        857.70        17.10 o
   5  11   2         14.76         10.31         7.26 o
   7  11   2          2.78          0.34         9.03 o
   9  11   2          0.33          0.15        11.70 o
  11  11   2         21.80         22.47        15.50 o
 -10  12   2          9.20          3.33        13.93 o
  -8  12   2         12.43          8.35        12.74 o
  -6  12   2         63.82        103.38        12.32 o
  -4  12   2        100.04        119.32        11.90 o
  -2  12   2          3.69          9.59         8.71 o
   0  12   2          6.22         16.51         6.60 o
   2  12   2          6.28         67.29        16.91 o
   4  12   2        177.62        159.24         9.23 o
   6  12   2         96.12         91.71        13.67 o
   8  12   2         51.55         61.76        11.97 o
  10  12   2         50.23         49.63        13.10 o
  12  12   2          0.46          2.77        21.40 o
 -11  13   2          5.01          4.65        14.41 o
  -9  13   2          4.05         -5.34        13.58 o
  -7  13   2          4.30          0.50        12.88 o
  -5  13   2         38.41         46.35        15.00 o
  -3  13   2         40.72         66.06         8.84 o
  -1  13   2         18.44         21.73         6.24 o
   1  13   2         62.22         60.33         4.15 o
   3  13   2        139.66         74.87        12.55 o
   5  13   2        152.75        167.43        17.25 o
   7  13   2         17.87         35.66         9.45 o
   9  13   2          1.03         -0.08        11.70 o
  11  13   2          5.45         16.31        13.69 o
  13  13   2          3.51         32.16        16.04 o
 -12  14   2          6.66         12.31        15.90 o
 -10  14   2         30.97         50.40        14.35 o
  -8  14   2          0.18         -8.30        13.93 o
  -6  14   2         13.15         22.98        14.01 o
  -4  14   2         42.88         34.69        10.10 o
  -2  14   2          2.20         -0.36         6.43 o
   0  14   2          4.87         29.62        15.30 o
   2  14   2          1.88          2.13         8.25 o
   4  14   2          7.82         23.58        10.20 o
   6  14   2         16.54         27.03        13.79 o
   8  14   2          0.73          1.95         9.89 o
  10  14   2         15.04          7.18        11.03 o
  12  14   2          8.14          5.85        14.73 o
  14  14   2          0.96          4.33        15.03 o
 -13  15   2          1.11         -2.63        12.20 o
 -11  15   2         27.68         31.25        13.30 o
  -9  15   2         15.13          8.21        14.28 o
  -7  15   2         11.67         33.15        16.17 o
  -5  15   2         18.71         33.35        14.42 o
  -3  15   2         23.37         44.25        15.93 o
  -1  15   2          1.26          8.67         7.79 o
   1  15   2          6.10          5.44         8.21 o
   3  15   2         58.81         48.50        16.26 o
   5  15   2         66.49         48.08         7.70 o
   7  15   2         61.62         59.54        11.47 o
   9  15   2         71.60         70.66        10.83 o
  11  15   2         18.98         11.93        11.33 o
  13  15   2          1.79          6.23        13.09 o
 -12  16   2         15.53         27.15        13.30 o
 -10  16   2         27.70         46.17        13.73 o
  -8  16   2         15.79          4.35        13.65 o
  -6  16   2         29.06         42.81        14.14 o
  -4  16   2         41.42         24.19        15.70 o
  -2  16   2         16.69         41.37         7.67 o
   0  16   2         37.04         32.40        13.06 o
   2  16   2          3.64         16.52         6.90 o
   4  16   2         24.64         25.08        10.94 o
   6  16   2         45.64         50.34         8.17 o
   8  16   2         84.42         98.96        12.37 o
  10  16   2         56.18         58.04        26.92 o
  12  16   2         29.63         26.39        11.93 o
  -9  17   2         19.70         22.57        16.21 o
  -7  17   2          7.60         17.70        14.89 o
  -5  17   2          3.94          4.11        13.31 o
  -3  17   2         47.71         33.65        11.96 o
  -1  17   2          6.76         21.00         7.32 o
   1  17   2         39.37         21.04         6.80 o
   3  17   2         24.34         14.49         7.63 o
   5  17   2          3.11          8.17        16.62 o
   7  17   2          3.18         -4.65         7.94 o
   9  17   2          3.45         -2.91         8.94 o
  -8  18   2         20.09         12.65        13.19 o
  -6  18   2         32.17         26.61        12.91 o
  -4  18   2         61.38         53.87        13.40 o
  -2  18   2          0.37         -0.25        10.96 o
   0  18   2         11.95         15.17         7.97 o
   2  18   2          1.94          3.10        10.59 o
   4  18   2         15.21         10.29         9.36 o
   6  18   2         12.92         13.72         7.85 o
   8  18   2         26.26         31.36         8.78 o
  -5  19   2         14.77         19.50        14.82 o
  -3  19   2         16.84         -8.42        12.03 o
  -1  19   2         30.45         21.52         6.81 o
   1  19   2          6.11          1.46         3.36 o
   3  19   2          4.68         10.75         9.81 o
   5  19   2          2.46          0.95         6.10 o
  -2  20   2          3.68          3.27         8.04 o
   0  20   2          0.90         -1.60         7.89 o
   2  20   2          0.76         -2.15         9.21 o
   0   1   3        196.27        192.81         4.36 o
  -1   2   3         70.54        104.99         9.19 o
   1   2   3         86.82        139.07         5.47 o
  -2   3   3         82.32         82.40         8.82 o
   0   3   3         10.84          0.98         4.41 o
   2   3   3         11.78         16.49        10.64 o
  -3   4   3        126.97        151.25        11.57 o
  -1   4   3         29.97          7.28        14.62 o
   1   4   3        221.93        304.95        18.07 o
   3   4   3        272.22        315.15        19.34 o
  -4   5   3        116.52        187.23        11.25 o
  -2   5   3         39.31         32.60         6.06 o
   0   5   3         32.52         52.80         5.27 o
   2   5   3          9.08         24.01        11.14 o
   4   5   3         68.83         82.16        14.36 o
  -5   6   3         53.26         66.04         8.45 o
  -3   6   3        254.17        321.23        18.49 o
  -1   6   3        422.17        482.99        36.50 o
   1   6   3        769.56        689.77        25.67 o
   3   6   3        487.38        532.55        28.11 o
   5   6   3         63.24         64.18         8.07 o
  -6   7   3        136.94        129.74        15.17 o
  -4   7   3         60.39         93.10        16.76 o
  -2   7   3        690.22        726.16        17.80 o
   0   7   3       2991.91       3310.42        48.46 o
   2   7   3        888.59       1153.28        31.53 o
   4   7   3        211.08        229.69        11.15 o
   6   7   3         88.57        101.64        11.04 o
  -7   8   3         10.23         14.35         9.56 o
  -5   8   3        270.42        210.57         9.56 o
  -3   8   3        408.58        463.58        35.53 o
  -1   8   3       1000.13       1182.33        31.91 o
   1   8   3        402.87        545.86        31.94 o
   3   8   3        319.10        384.40        47.41 o
   5   8   3        354.73        466.15        36.24 o
   7   8   3          6.23         -6.32         8.88 o
  -8   9   3          9.62         14.21        12.48 o
  -6   9   3        145.79        109.98         8.72 o
  -4   9   3        629.85        419.76        28.52 o
  -2   9   3        272.85        158.85        15.08 o
   0   9   3        761.71        712.87        16.08 o
   2   9   3         67.85         59.73        11.81 o
   4   9   3        111.19         87.52        18.22 o
   6   9   3         71.64        139.91         9.24 o
   8   9   3         23.34         20.51         9.35 o
  -9  10   3          1.45         -8.54        11.27 o
  -7  10   3         87.32         56.28         8.95 o
  -5  10   3         47.11         49.80         9.86 o
  -3  10   3        210.56        161.42         8.52 o
  -1  10   3         42.98         48.01        11.31 o
   1  10   3        215.23        221.49        11.46 o
   3  10   3        141.95        101.16        12.94 o
   5  10   3         18.32         22.78        12.23 o
   7  10   3         68.88         43.25        12.56 o
   9  10   3         10.80         16.57        11.02 o
 -10  11   3         24.75         33.74        16.60 o
  -8  11   3         19.44         19.02         9.69 o
  -6  11   3          1.37          1.00        10.41 o
  -4  11   3         44.02         41.02         8.48 o
  -2  11   3         66.21         58.10         7.35 o
   0  11   3         75.36         97.94        20.25 o
   2  11   3         51.11         71.26         9.28 o
   4  11   3         85.25         88.09        11.02 o
   6  11   3          0.65         -1.69         8.95 o
   8  11   3         56.21         65.17        10.30 o
  10  11   3         46.67         39.01        10.77 o
 -11  12   3         19.67         38.04        20.01 o
  -9  12   3         28.26         47.12        11.11 o
  -7  12   3          9.41         16.39         9.78 o
  -5  12   3         42.01         30.18         8.42 o
  -3  12   3        143.35        117.38        10.94 o
  -1  12   3         27.62         46.66         8.64 o
   1  12   3         60.42         53.07         6.98 o
   3  12   3         32.77         62.74        11.53 o
   5  12   3        113.54        105.67         8.52 o
   7  12   3         55.43         65.67         8.54 o
   9  12   3         75.04         73.25        16.23 o
  11  12   3         73.09         29.09        14.39 o
 -12  13   3         33.66         17.78        13.32 o
 -10  13   3          4.88         16.27        11.48 o
  -8  13   3          9.25          6.60        11.10 o
  -6  13   3         33.10         33.85        10.83 o
  -4  13   3          4.17         -2.93         7.86 o
  -2  13   3        133.35        107.45         5.80 o
   0  13   3         53.65         88.23        15.18 o
   2  13   3         19.47         18.24         9.99 o
   4  13   3         19.22         33.59        12.40 o
   6  13   3          8.13          8.10        15.41 o
   8  13   3         15.26         17.78         9.31 o
  10  13   3          1.54         -1.43        11.44 o
  12  13   3          5.56         16.05        10.82 o
 -13  14   3          4.74         -9.67        11.64 o
 -11  14   3         12.26         30.39        11.27 o
  -9  14   3          9.83         13.40        12.44 o
  -7  14   3         73.18         89.26        11.61 o
  -5  14   3         71.61         58.19         9.64 o
  -3  14   3         18.14         19.82         6.40 o
  -1  14   3         11.02         11.73         4.76 o
   1  14   3          7.73          5.59         5.53 o
   3  14   3          5.66         16.73         7.72 o
   5  14   3         74.37         60.24        12.58 o
   7  14   3         68.74         91.10         9.05 o
   9  14   3         50.71         61.24        16.50 o
  11  14   3         64.91         33.66        11.32 o
  13  14   3          5.95          8.90        11.07 o
 -12  15   3          6.08        -10.81        10.81 o
 -10  15   3          7.36         15.95        11.40 o
  -8  15   3         10.11          4.49        11.99 o
  -6  15   3          6.05         -9.62        10.37 o
  -4  15   3         28.36         30.69        14.64 o
  -2  15   3         14.94         41.56         7.25 o
   0  15   3         25.34         64.16        11.02 o
   2  15   3         43.86         60.68         5.62 o
   4  15   3         15.87         38.85         9.36 o
   6  15   3          6.42         -5.67         7.80 o
   8  15   3         59.56         56.89         9.85 o
  10  15   3         31.24         29.38        10.01 o
  12  15   3          3.56         12.57        11.16 o
 -11  16   3          4.62        -10.31        10.31 o
  -9  16   3         21.75          7.57        10.90 o
  -7  16   3        113.33         97.63        11.61 o
  -5  16   3         81.22         92.98        13.47 o
  -3  16   3          8.42         19.61         6.59 o
  -1  16   3         35.30         23.35         7.88 o
   1  16   3         16.97         20.54         7.18 o
   3  16   3         21.91         31.11         7.91 o
   5  16   3         23.63         44.68        12.20 o
   7  16   3         35.17         32.31         7.95 o
   9  16   3         10.87          5.29         8.61 o
  11  16   3          0.62        -12.05        12.05 o
  -8  17   3         13.68         24.14        11.68 o
  -6  17   3          5.55          6.24        10.43 o
  -4  17   3         37.09         40.41         9.05 o
  -2  17   3          6.87         17.05         9.75 o
   0  17   3         29.01         22.64         5.62 o
   2  17   3          9.64         17.25         7.62 o
   4  17   3         35.98         66.93        17.30 o
   6  17   3         31.84         42.87        12.97 o
   8  17   3          7.68         17.93         7.75 o
  -7  18   3         17.24         10.16         9.97 o
  -5  18   3         21.88         20.26         9.12 o
  -3  18   3          4.89         16.87         6.72 o
  -1  18   3          1.39         -2.08         4.36 o
   1  18   3          0.69          1.06         5.01 o
   3  18   3          4.81         13.48        10.43 o
   5  18   3          4.41          7.15         6.43 o
   7  18   3          3.95         -6.61         6.61 o
  -4  19   3          1.99          7.31         8.05 o
  -2  19   3          0.20          4.57         5.00 o
   0  19   3          1.19          4.00         4.49 o
   2  19   3          0.59         -2.47         4.02 o
   4  19   3          3.63         -8.08         8.08 o
   0   0   4        254.12        274.80         9.65 o
   1   1   4         26.51         27.97         4.27 o
   0   2   4        607.91        698.85        20.26 o
   2   2   4       1645.83       1992.56        28.21 o
  -1   3   4        456.88        550.87        16.12 o
   1   3   4        651.15        816.27        27.28 o
   3   3   4        276.20        253.95         9.44 o
  -2   4   4         95.10         72.71        14.71 o
   0   4   4        262.23        329.21         6.55 o
   2   4   4        506.16        607.04        15.77 o
   4   4   4        676.84        665.34        11.14 o
  -3   5   4        107.89        127.72        10.61 o
  -1   5   4         15.00         11.77         5.04 o
   1   5   4         12.25         18.13         5.34 o
   3   5   4         21.63         35.39         8.70 o
   5   5   4         64.23         66.66         9.41 o
  -4   6   4        172.44        236.64        26.41 o
  -2   6   4         23.17         24.32         7.61 o
   0   6   4          0.96         -5.15         5.15 o
   2   6   4         32.16         29.36         9.62 o
   4   6   4         43.14         32.15        11.96 o
   6   6   4         12.68          6.40         9.61 o
  -5   7   4         63.11         87.28         8.50 o
  -3   7   4          7.71          7.77         7.77 o
  -1   7   4          5.85          2.93         5.74 o
   1   7   4          1.10          4.85         5.96 o
   3   7   4         22.26         28.40        12.66 o
   5   7   4         57.32         48.22        10.38 o
   7   7   4         39.97         23.79         7.94 o
  -6   8   4         39.76         29.44         8.54 o
  -4   8   4        139.82        183.88        17.37 o
  -2   8   4         79.71         59.82         7.93 o
   0   8   4          2.52          4.07         6.41 o
   2   8   4         13.21         17.97         5.70 o
   4   8   4         79.52         37.24         7.15 o
   6   8   4          7.80          6.05         6.87 o
   8   8   4         21.01         19.22        10.74 o
  -7   9   4          8.14          9.23        10.68 o
  -5   9   4         14.65          9.66         7.07 o
  -3   9   4          0.82          3.67         6.23 o
  -1   9   4          9.83          6.66         5.54 o
   1   9   4         31.48         35.54         5.31 o
   3   9   4          4.51          3.39         6.12 o
   5   9   4         30.91         28.41         9.84 o
   7   9   4         11.04         -3.42         7.45 o
   9   9   4          2.88         -5.94         9.15 o
  -8  10   4        162.88        180.23        11.05 o
  -6  10   4         37.56         58.50         8.73 o
  -4  10   4        131.06        175.50         8.37 o
  -2  10   4         91.95         65.71         7.40 o
   0  10   4         31.63         35.83        11.30 o
   2  10   4         89.34         78.41         9.57 o
   4  10   4         34.58         19.24         9.17 o
   6  10   4         92.73        136.21        12.62 o
   8  10   4        227.46        271.28        19.84 o
  10  10   4        222.45        220.38        16.42 o
  -9  11   4         47.97         49.32        10.92 o
  -7  11   4         21.90         30.92         9.32 o
  -5  11   4          3.77         11.95         9.70 o
  -3  11   4         58.68         54.13         9.45 o
  -1  11   4         88.35         91.59         6.55 o
   1  11   4         57.50         50.69         7.29 o
   3  11   4         17.28         23.13         6.25 o
   5  11   4         19.59         12.00         7.09 o
   7  11   4        150.68        203.93        10.99 o
   9  11   4        194.85        185.63        18.84 o
  11  11   4        127.82         78.51        11.00 o
 -10  12   4        271.12        253.49        27.92 o
  -8  12   4        391.60        427.45        38.89 o
  -6  12   4        104.25        125.94        12.94 o
  -4  12   4         58.80         79.75         6.68 o
  -2  12   4         14.06         19.01         5.24 o
   0  12   4         12.38         22.40        10.02 o
   2  12   4          8.15         16.35         6.97 o
   4  12   4         32.05         28.40         7.64 o
   6  12   4         17.52         52.03         9.71 o
   8  12   4         68.49         65.15        22.32 o
  10  12   4         89.37         69.82        10.81 o
  12  12   4          3.51         20.37        10.15 o
 -11  13   4          1.20          2.91        10.12 o
  -9  13   4         44.70         38.59        13.99 o
  -7  13   4         12.26         22.41         9.05 o
  -5  13   4         62.36         75.28         9.91 o
  -3  13   4        105.39         99.35         7.78 o
  -1  13   4         73.34         75.93        10.64 o
   1  13   4         31.84         37.16         6.11 o
   3  13   4         24.39         27.63         6.59 o
   5  13   4         10.40         10.00         7.52 o
   7  13   4         20.49         38.06        11.59 o
   9  13   4         17.62         39.35        12.58 o
  11  13   4          2.68          6.87        10.42 o
  13  13   4          4.09          8.92         9.34 o
 -10  14   4         14.28         15.90         9.68 o
  -8  14   4        116.52         93.63        10.28 o
  -6  14   4          4.50         16.54         8.42 o
  -4  14   4          9.72          7.31         7.31 o
  -2  14   4         31.85         46.33         7.86 o
   0  14   4         49.77         74.34        11.92 o
   2  14   4         13.43         46.96         9.51 o
   4  14   4          3.30         19.08         9.93 o
   6  14   4          0.60         -1.63         7.58 o
   8  14   4         16.34          8.60         8.38 o
  10  14   4          4.64          9.96         9.94 o
  -9  15   4         79.21         57.56        10.57 o
  -7  15   4         72.36         31.42        11.44 o
  -5  15   4         19.49         17.18         7.91 o
  -3  15   4         20.13         30.17         6.06 o
  -1  15   4          9.38         19.92         8.85 o
   1  15   4          7.38         10.60         5.89 o
   3  15   4         10.58          5.09         7.65 o
   5  15   4          4.18          3.24         7.50 o
   7  15   4         25.62         13.80         8.29 o
   9  15   4         11.28         12.02         8.04 o
  -8  16   4         10.18         31.48         9.21 o
  -6  16   4         19.48         24.50         8.22 o
  -4  16   4         45.72         26.42         6.77 o
  -2  16   4          9.04          4.48         5.28 o
   0  16   4          5.04         28.63         7.77 o
   2  16   4          2.89         15.23         7.56 o
   4  16   4         11.87         10.35         7.74 o
   6  16   4          7.15         13.85        10.83 o
   8  16   4         10.89         11.47         9.24 o
  -7  17   4         11.14          9.10         8.36 o
  -5  17   4         35.32         28.27         8.29 o
  -3  17   4          1.25          1.38         7.61 o
  -1  17   4          1.94          3.25         5.34 o
   1  17   4          1.06          1.67         5.41 o
   3  17   4          0.40         -1.07         5.48 o
   5  17   4          5.15         -0.47        10.21 o
   7  17   4          1.49         -2.36         6.75 o
  -2  18   4         18.14         12.95         5.00 o
   0  18   4         14.37         19.34         7.23 o
   2  18   4         11.48         21.33         6.50 o
   0   1   5         30.84         15.10         4.62 o
  -1   2   5        490.20        449.69         9.31 o
   1   2   5        398.65        391.71        10.82 o
  -2   3   5         74.18         90.22        10.33 o
   0   3   5        538.51        586.32        16.72 o
   2   3   5         14.05         18.75         6.14 o
  -3   4   5        138.83        152.68         8.54 o
  -1   4   5         18.42         14.53         5.82 o
   1   4   5         23.06         21.99         5.33 o
   3   4   5         29.58         34.47         9.51 o
  -4   5   5        199.56        144.50        10.09 o
  -2   5   5          5.68          5.21         5.99 o
   0   5   5         84.98         96.50         4.15 o
   2   5   5          2.18          2.91         6.84 o
   4   5   5         31.53         23.59         5.99 o
  -5   6   5         33.15         24.97         6.00 o
  -3   6   5         79.91         88.28         8.08 o
  -1   6   5        150.50        134.39         8.58 o
   1   6   5        356.07        370.07        15.44 o
   3   6   5         56.61         45.21         8.72 o
   5   6   5          8.24         13.55         6.65 o
  -6   7   5        230.36        250.48        13.12 o
  -4   7   5         51.03         46.09         8.87 o
  -2   7   5          4.93          3.70         7.45 o
   0   7   5         18.17         18.04         4.71 o
   2   7   5          1.29         -3.36         5.16 o
   4   7   5          7.11         18.53         6.16 o
   6   7   5        220.94        246.07         9.85 o
  -7   8   5        328.16        373.56        27.44 o
  -5   8   5          3.11          1.64         6.31 o
  -3   8   5         27.05         27.80         5.58 o
  -1   8   5          1.53         -4.87         4.87 o
   1   8   5          9.52          2.52         5.06 o
   3   8   5         70.29         49.71         6.33 o
   5   8   5         10.82          5.60         6.64 o
   7   8   5         89.77         92.31        13.31 o
  -8   9   5         11.80         14.26         9.46 o
  -6   9   5        532.19        496.80        29.07 o
  -4   9   5          2.80         15.04         8.54 o
  -2   9   5          6.26          5.24         5.33 o
   0   9   5         14.72          6.00         5.08 o
   2   9   5         19.21         17.19         5.56 o
   4   9   5         20.53         26.24         6.55 o
   6   9   5         71.69         64.17        11.76 o
   8   9   5         46.19         78.99         8.74 o
  -9  10   5        129.00        122.34        14.42 o
  -7  10   5        509.01        609.07        58.66 o
  -5  10   5          2.34         10.66         6.77 o
  -3  10   5         18.62         19.58         5.70 o
  -1  10   5          0.92          7.12         5.41 o
   1  10   5          0.48         10.00         5.86 o
   3  10   5         14.39         13.95         6.05 o
   5  10   5          0.93          2.97         7.11 o
   7  10   5         74.30         64.97        19.28 o
   9  10   5         18.11         31.28        11.46 o
 -10  11   5         70.55         51.26         9.16 o
  -8  11   5        131.10        108.13        12.07 o
  -6  11   5        829.86        924.65        71.42 o
  -4  11   5        212.41        149.28        11.01 o
  -2  11   5         32.61         39.07         8.43 o
   0  11   5         16.48          6.39         6.07 o
   2  11   5         26.76         44.42         8.11 o
   4  11   5         51.93         44.47         6.87 o
   6  11   5        116.37         66.84        19.67 o
   8  11   5         58.36         44.74         9.70 o
  10  11   5         78.52         45.72        11.13 o
 -11  12   5          0.84         -7.92         9.99 o
  -9  12   5         12.14         20.32         9.12 o
  -7  12   5          0.73          0.76         8.76 o
  -5  12   5        167.38        157.32         8.33 o
  -3  12   5         37.45         55.68         8.20 o
  -1  12   5          5.01         20.15         7.66 o
   1  12   5         10.09          5.70         5.77 o
   3  12   5          7.90         25.08         6.46 o
   5  12   5         23.97         35.39         8.89 o
   7  12   5          3.34         -1.99         8.14 o
   9  12   5          5.23          2.21         8.04 o
  11  12   5          2.87         -2.07         8.37 o
 -10  13   5          6.61         -8.66         8.66 o
  -8  13   5         43.74         54.61        10.99 o
  -6  13   5         12.22          8.39         7.60 o
  -4  13   5          5.50         23.09         8.60 o
  -2  13   5          9.20          8.88         5.65 o
   0  13   5          1.79         31.13         6.50 o
   2  13   5          1.64          6.04         6.71 o
   4  13   5         34.56         38.14         6.72 o
   6  13   5         11.83         13.99         8.50 o
   8  13   5          6.49          9.76        10.99 o
  10  13   5          2.25          5.76         7.95 o
  -9  14   5          4.41         -0.75         7.83 o
  -7  14   5         96.79         75.38         8.32 o
  -5  14   5         38.60         39.23         6.68 o
  -3  14   5         31.42         46.41         5.80 o
  -1  14   5         30.15         29.81         5.76 o
   1  14   5         12.46          5.60         7.47 o
   3  14   5         14.38         25.70         6.28 o
   5  14   5         12.91         21.80         7.58 o
   7  14   5         42.22         26.17         9.83 o
   9  14   5          4.19         17.01         8.19 o
  -6  15   5          4.37         14.86         7.47 o
  -4  15   5         10.06         10.48         5.79 o
  -2  15   5          1.46          1.17         5.56 o
   0  15   5         17.01         28.45         9.89 o
   2  15   5          2.25          8.41         5.71 o
   4  15   5         10.27         20.56         6.31 o
   6  15   5          0.84         -6.93         6.93 o
  -5  16   5          0.20          0.92         6.42 o
  -3  16   5         10.36          3.20         5.14 o
  -1  16   5          4.45          1.09         5.08 o
   1  16   5         16.68         17.79         5.99 o
   3  16   5         12.95         20.66         5.76 o
   5  16   5          0.27         10.44         7.16 o
   1   1   6        118.14        115.72         4.95 o
   0   2   6          0.18          0.03         3.47 o
   2   2   6        252.84        222.77         5.96 o
  -1   3   6          2.16         10.18         4.96 o
   1   3   6          9.27          5.83         4.93 o
   3   3   6         78.78        120.00         8.86 o
  -2   4   6         96.74        107.91         6.24 o
   0   4   6         75.95         90.93         7.67 o
   2   4   6        240.21        193.60        13.34 o
   4   4   6         91.23        118.24         9.14 o
  -3   5   6         26.58         48.30         8.22 o
  -1   5   6          2.85         11.94         4.45 o
   1   5   6          7.06         15.25         5.40 o
   3   5   6         44.92         67.27         8.03 o
   5   5   6         22.92         31.33         7.97 o
  -4   6   6         97.74         86.11         6.38 o
  -2   6   6        163.92        105.90        11.57 o
   0   6   6         19.99         24.43         5.66 o
   2   6   6        464.18        452.84        12.11 o
   4   6   6        139.02        135.12         9.07 o
   6   6   6        211.47        230.18         7.43 o
  -5   7   6        281.91        401.35        18.32 o
  -3   7   6        277.98        277.16        15.53 o
  -1   7   6          4.87         20.83         6.05 o
   1   7   6         18.31         17.85         5.89 o
   3   7   6         48.65         29.20         8.21 o
   5   7   6         48.79         47.95        12.26 o
   7   7   6        534.19        497.89        10.01 o
  -6   8   6        176.85        165.27         9.73 o
  -4   8   6         63.64         74.36         6.67 o
  -2   8   6        243.67        212.64         9.16 o
   0   8   6        136.31        145.08         6.85 o
   2   8   6         56.89         56.83         9.56 o
   4   8   6         31.42         39.26         8.08 o
   6   8   6        130.57        132.89         7.88 o
   8   8   6         72.40         75.76         8.01 o
  -7   9   6         28.21         23.21         8.18 o
  -5   9   6          8.17          3.19         6.21 o
  -3   9   6         22.54         31.83         6.55 o
  -1   9   6        111.54        118.79         8.51 o
   1   9   6         21.76         42.03         9.11 o
   3   9   6         19.07         37.81         6.38 o
   5   9   6         16.58         22.11         7.26 o
   7   9   6        146.65        125.25        18.25 o
   9   9   6          1.62         -0.12         7.67 o
  -8  10   6         11.55         12.63         7.46 o
  -6  10   6          5.92         10.55         9.11 o
  -4  10   6          1.55          0.33         5.87 o
  -2  10   6        155.84        141.19        10.36 o
   0  10   6         15.93         22.76         5.75 o
   2  10   6         48.71         43.55         8.33 o
   4  10   6         11.31         21.42         6.79 o
   6  10   6         22.97         32.46         7.83 o
   8  10   6         58.39         58.40         8.05 o
  10  10   6         33.51         34.71         8.57 o
  -9  11   6         12.89         17.32         7.88 o
  -7  11   6          8.67          2.68         6.86 o
  -5  11   6         33.88         21.99         6.31 o
  -3  11   6        124.71        129.40         9.28 o
  -1  11   6          9.33         17.13         6.70 o
   1  11   6         38.45         57.05         6.16 o
   3  11   6         49.09         52.45         6.55 o
   5  11   6          5.96          4.10         6.94 o
   7  11   6         55.50         41.80         8.07 o
   9  11   6          2.22         -2.56         7.26 o
  -8  12   6         11.85          7.60         8.27 o
  -6  12   6          4.94         -3.07         6.10 o
  -4  12   6          5.13          5.33         5.97 o
  -2  12   6        113.93         69.56         8.91 o
   0  12   6          0.01          9.28         5.96 o
   2  12   6         19.36         22.13         6.01 o
   4  12   6          8.95         10.15         6.82 o
   6  12   6          1.02         -1.10         6.81 o
   8  12   6         12.51         16.91         7.40 o
  -7  13   6          0.45         -0.95         6.76 o
  -5  13   6         14.77         16.90         6.08 o
  -3  13   6         64.99         63.87         6.44 o
  -1  13   6          4.59         12.24         6.28 o
   1  13   6          1.28         -0.04         5.52 o
   3  13   6         16.82         28.20         6.14 o
   5  13   6          6.64          1.33         7.69 o
   7  13   6          0.39          1.08         6.85 o
  -4  14   6          1.32         -5.30         5.30 o
  -2  14   6         67.88         71.69         5.95 o
   0  14   6         82.31        139.15         7.91 o
   2  14   6         55.44         66.70         6.57 o
   4  14   6          4.42         18.38         5.98 o
  -1  15   6         33.23         36.52         5.32 o
   1  15   6         23.80         29.36         6.10 o
   0   1   7         21.28         22.06         3.95 o
  -1   2   7         16.89         21.30         4.26 o
   1   2   7         14.94         26.09         4.11 o
  -2   3   7        131.53        136.44         6.94 o
   0   3   7          5.38         15.60         3.76 o
   2   3   7        104.14         75.74         6.07 o
  -3   4   7         49.50         51.70         8.79 o
  -1   4   7         15.96         18.34         7.21 o
   1   4   7          9.14         24.20         6.57 o
   3   4   7        136.69        189.71        11.06 o
  -4   5   7         61.20         54.86         8.56 o
  -2   5   7          7.72         20.35         5.83 o
   0   5   7          6.27          7.68         6.46 o
   2   5   7         44.55         74.92         6.23 o
   4   5   7        185.03        190.73        12.99 o
  -5   6   7          5.70         15.56         6.01 o
  -3   6   7         62.91         54.01         8.59 o
  -1   6   7          2.78          8.37         4.98 o
   1   6   7          4.72          0.44         6.14 o
   3   6   7        136.91        166.82         7.34 o
   5   6   7         27.94         17.05         6.18 o
  -6   7   7        106.00        116.74        12.38 o
  -4   7   7         95.88         94.66         8.94 o
  -2   7   7        123.05         98.05         5.21 o
   0   7   7          1.61          0.78         4.21 o
   2   7   7        175.59        186.36        13.24 o
   4   7   7        198.69        209.91        11.47 o
   6   7   7         17.26         13.45         6.01 o
  -7   8   7          1.23         -3.98         6.15 o
  -5   8   7         15.11         19.60         6.23 o
  -3   8   7         17.79         17.23         5.57 o
  -1   8   7         16.96         19.58         4.86 o
   1   8   7          3.35          7.68         5.06 o
   3   8   7         80.04         83.15         7.41 o
   5   8   7         91.33         65.34         8.81 o
   7   8   7          7.95          6.23         6.32 o
  -8   9   7          0.51         -6.22         6.22 o
  -6   9   7         29.71         20.72         7.63 o
  -4   9   7         23.13         22.92         6.37 o
  -2   9   7         11.75         23.40         5.33 o
   0   9   7         40.12         57.78         5.36 o
   2   9   7         69.40         63.69         5.85 o
   4   9   7        103.70        104.10         8.69 o
   6   9   7          7.60          3.35         6.25 o
   8   9   7          0.81          6.04         6.50 o
  -7  10   7         11.97         19.07         6.09 o
  -5  10   7         21.76         13.02         7.54 o
  -3  10   7         36.50         37.51         6.29 o
  -1  10   7        229.40        220.01         7.28 o
   1  10   7        139.18        154.50         6.37 o
   3  10   7         92.21         86.14         8.31 o
   5  10   7         83.85         57.80         7.69 o
   7  10   7          2.80          0.58         6.09 o
  -4  11   7         13.86          6.23         5.22 o
  -2  11   7         28.35         21.92         6.17 o
   0  11   7          1.13          8.98         5.22 o
   2  11   7        136.38        142.50         8.69 o
   4  11   7          3.74         -5.63         5.63 o
  -3  12   7          5.04         15.25         5.24 o
  -1  12   7         37.09         42.88         6.27 o
   1  12   7          7.55         12.61         6.08 o
   3  12   7         27.87         19.09         5.46 o
   0   0   8         52.03         30.66         8.68 o
   1   1   8         16.02          9.99         3.88 o
   0   2   8         60.98         51.22         4.19 o
   2   2   8         51.15         46.28         4.19 o
  -1   3   8         96.67        103.86         6.56 o
   1   3   8         18.05         11.77         6.43 o
   3   3   8         51.16         65.16         5.73 o
  -2   4   8         55.12         54.63         5.81 o
   0   4   8         10.10          9.05         3.44 o
   2   4   8         43.80         39.34         5.69 o
   4   4   8         13.65          9.11         5.65 o
  -3   5   8         23.44         21.69         5.52 o
  -1   5   8         42.78         24.40         6.11 o
   1   5   8          9.49         11.52         5.39 o
   3   5   8         80.06         74.59         5.97 o
   5   5   8          7.23         11.13         5.64 o
  -4   6   8         22.99         29.72         6.10 o
  -2   6   8         51.20         50.24        11.64 o
   0   6   8        100.44         47.28        13.09 o
   2   6   8        238.21        190.26        13.45 o
   4   6   8         47.71         63.24         6.03 o
   6   6   8          6.81          4.43         6.76 o
  -3   7   8          1.60          2.75         5.39 o
  -1   7   8         70.73         64.24         5.75 o
   1   7   8         87.69         59.50         7.86 o
   3   7   8          3.07          5.67         5.44 o
  -2   8   8         19.26         17.09         5.84 o
   0   8   8          7.42          6.38         3.86 o
   2   8   8         19.54         11.58         5.62 o
                                                
